# Supplementary material for: The Nrf2-SLPI axis in aging and its role in the pathophysiology of pulmonary Mycobacterium avium complex disease
Source: Front Immunol. 2026 Feb 25;17:1733057. doi: 10.3389/fimmu.2026.1733057 (PMC12975742; doi:10.3389/fimmu.2026.1733057)
Supplement: Supplementary Table 2 — See attached Excel file. Differentially expressed genes between each mice group. [file DataSheet1.xlsx]

## Sheet: MAC young vs MAC old
Name	Fold change	P-value	FDR p-value
Igkv14-100	47.8721	9.86073e-11	6.25957e-08
Igkv5-39	18.4204	9.28779e-12	7.53488e-09
Ighg2c	14.4784	0	0
Igkv5-48	13.0314	9.4369e-14	1.43547e-10
Ighv1-66	11.8921	2.70761e-12	2.63591e-09
Igkv8-21	11.4167	2.16728e-08	6.94043e-06
Ighv3-6	11.2264	2.79776e-14	4.77364e-11
Ighv1-84	10.6406	1.46879e-09	6.49954e-07
Ighv7-1	10.1889	2.71873e-08	8.37576e-06
Ighv3-1	9.27954	8.06352e-08	2.18056e-05
Igkv4-86	9.14369	1.41149e-08	4.95725e-06
Igkv6-32	8.87343	4.16767e-12	3.75677e-09
Igkv4-61	8.6238	2.67905e-11	1.91772e-08
Igkv1-88	8.5928	3.55914e-09	1.40626e-06
Igkv6-23	8.41197	0	0
Ighv1-9	8.36925	2.94209e-14	4.77364e-11
Ighv1-77	7.88448	4.73918e-06	0.000734664
Igkv12-46	7.68741	0	0
Igkv4-68	7.42808	5.39082e-10	2.85221e-07
Ighv1-26	7.39025	1.02964e-07	2.57487e-05
Igkv4-74	7.1745	7.01328e-08	1.93965e-05
Ighv3-2	7.03201	3.33067e-16	8.10618e-13
Igkv13-84	6.96691	1.01386e-12	1.07284e-09
Igkv4-57	6.69179	4.62647e-06	0.000726159
Igkv6-13	6.68329	1.03665e-06	0.000215641
Ighv1-52	6.64766	5.95774e-08	1.66666e-05
C1qtnf3	6.63448	3.58239e-09	1.40626e-06
Igkv3-1	6.46679	6.52748e-07	0.000143122
Ighg2b	6.14311	4.89767e-10	2.64888e-07
Igkv3-2	6.12959	1.54921e-08	5.23675e-06
Igkv16-104	6.11608	2.282e-07	5.39216e-05
Igkv6-20	6.09278	1.26909e-06	0.000257394
Iglv1	5.95471	7.77378e-13	9.00944e-10
Igkv6-15	5.83645	1.92069e-14	3.59582e-11
Igkv10-96	5.81646	1.11022e-16	3.00229e-13
Ighv9-2	5.57816	4.31115e-07	9.80606e-05
Nrxn1	5.56498	1.09164e-09	5.1093e-07
Igkv14-111	5.41759	1.12767e-10	6.86133e-08
Ighv8-12	5.40955	2.85781e-08	8.69418e-06
Igkv15-103	5.30224	0	0
Ighv5-4	5.13006	4.86717e-06	0.000749729
Igkv3-12	4.93404	6.13376e-12	5.33155e-09
Iglc1	4.91654	5.87772e-09	2.2008e-06
Igkv1-135	4.80754	1.15991e-09	5.32641e-07
Ighv1-7	4.71847	5.29784e-07	0.000119179
Ighv5-6	4.58069	9.96404e-10	4.93927e-07
Ighe	4.41328	5.41966e-06	0.00081422
Ighv1-14	4.26514	6.10966e-06	0.0008904
Sec1	4.18189	9.69964e-07	0.000205278
Jchain	4.09127	6.91543e-11	4.67522e-08
Igkc	4.07099	2.6612e-13	3.59824e-10
Igkv10-94	4.06556	5.83876e-08	1.65237e-05
Ighv1-4	3.89059	3.04131e-06	0.000531467
Igkv1-117	3.86536	4.03187e-09	1.55758e-06
BC023105	3.80106	1.42578e-08	4.95725e-06
Ighv1-64	3.79322	2.33131e-07	5.45572e-05
Igkv4-59	3.60578	4.65448e-06	0.000726159
Ighv9-3	3.57449	2.62823e-06	0.000470338
Ighv2-6	3.53474	3.47873e-06	0.000572063
Ighv2-9	3.49359	8.46504e-08	2.23937e-05
Slpi	3.32463	0	0
F830016B08Rik	3.25317	3.96459e-08	1.16253e-05
Ly6i	3.07795	1.60244e-06	0.000305238
Mfap5	3.07223	1.7108e-08	5.62669e-06
Acoxl	3.03763	3.61705e-07	8.30488e-05
Ros1	2.95376	7.13067e-11	4.69044e-08
Hhip	2.81042	0	0
Ly6c2	2.71547	1.11022e-16	3.00229e-13
Nrep	2.66687	8.69016e-12	7.29314e-09
Apln	2.43174	2.56009e-06	0.000461538
Lgi3	2.21157	2.22276e-11	1.63932e-08
Igf1	2.17309	2.45173e-06	0.000452047
Ppp1r14c	2.16451	3.94592e-10	2.28657e-07
Ndnf	2.12856	2.33037e-09	9.7787e-07
Cxcl15	2.11629	3.15805e-08	9.48896e-06
Cxcl14	2.0638	5.33755e-07	0.000119179
Cftr	2.05641	7.15834e-07	0.000153514
Lamp3	2.03773	2.97565e-09	1.22748e-06
Car8	2.03177	4.24128e-10	2.37778e-07
Kcnj2	2.01235	3.1631e-06	0.000538302
Cacna1e	-2.06705	6.72909e-06	0.000974837
Il7r	-2.24446	4.12646e-08	1.18153e-05
Hbb-bs	-2.44354	4.29872e-10	2.37778e-07
Hba-a2	-2.46621	1.01472e-09	4.93927e-07
Alas2	-2.522	1.08043e-09	5.1093e-07
Lpl	-2.60717	1.43585e-12	1.45607e-09
Hbb-bt	-2.77715	1.00305e-10	6.25957e-08
Hba-a1	-2.81291	3.95128e-13	4.80832e-10
S100a8	-2.87929	2.47119e-08	7.71073e-06
C130026I21Rik	-2.98545	1.01311e-07	2.56845e-05
S100a9	-3.09583	8.59321e-10	4.35711e-07
Lyve1	-3.14382	1.70635e-11	1.33965e-08
Tox	-3.20082	1.45853e-06	0.000283982
Siglecf	-3.21136	7.96853e-09	2.8946e-06
F7	-3.30219	1.52001e-08	5.21041e-06
Slc9a4	-3.35765	1.60533e-06	0.000305238
Gm16026	-3.42613	3.14085e-06	0.000538302
Fcrl5	-3.65891	9.6592e-08	2.49554e-05
Myrip	-4.83642	5.86571e-09	2.2008e-06
Myc	-4.92273	3.1656e-06	0.000538302
Tnr	-4.92971	1.57413e-08	5.2481e-06
Ctsk	-5.45479	0	0
Col24a1	-5.47103	2.30283e-09	9.7787e-07
Apol11b	-5.49759	1.84765e-08	5.99576e-06
Hif3a	-5.49998	9.74099e-08	2.49554e-05
Gm16025	-5.6472	2.01645e-06	0.000377511
Retnlg	-5.77282	1.04149e-07	2.57487e-05
Rorb	-6.74002	1.85066e-09	8.04309e-07
Gm15228	-7.17082	4.65975e-11	3.24026e-08
Myb	-7.6107	1.40696e-06	0.000278394
Slc4a1	-7.67286	7.59267e-08	2.0763e-05
Gm28539	-8.318	3.68983e-06	0.000602704
Ms4a8a	-8.72598	1.90736e-13	2.73067e-10
Il5ra	-9.09875	3.66374e-15	7.43067e-12
Krt79	-9.28307	1.76402e-11	1.34165e-08
Cxcl3	-9.36535	3.40148e-09	1.37975e-06
BC100530	-10.875	2.12895e-07	5.07984e-05
1700027J07Rik	-13.05	3.7557e-06	0.000609375
Bves	-14.4446	3.89684e-06	0.000623956
Chil3	-14.6472	8.75633e-13	9.68689e-10
Plag1	-26.998	3.95495e-12	3.70214e-09
Htr2c	-31.2896	6.52233e-09	2.40516e-06
Acta1	-42.0628	4.04266e-08	1.17131e-05
Slit1	-59.1055	7.19065e-07	0.000153514
Myh8	-64.5495	5.44089e-07	0.000120382
Arpp21	-68.0218	1.52678e-06	0.000294911
Igf2	-69.4526	3.7037e-13	4.74425e-10
H19	-114.923	8.88178e-16	1.96514e-12
Mpl	-123.075	1.1645e-10	6.91261e-08
Tmem132e	-146.347	1.18664e-09	5.34821e-07
Vpreb1	-157.774	3.3809e-08	1.00347e-05
Lhx2	-160.401	2.39264e-08	7.5626e-06
Krt13	-187.756	1.34499e-06	0.000268314
RP23-459B8.2	-206.871	1.32246e-06	0.000265999
Krt4	-254.867	1.11681e-06	0.000228411
Igll1	-625.395	6.44275e-10	3.33625e-07

## Sheet: MAC young vs Young
Name	Fold change	P-value	FDR p-value
Sectm1a	367.615	0.000699298	0.00690447
Saa3	116.512	0	0
AA467197	93.0877	0	0
Igkv6-32	89.5265	0	0
Igkv14-100	86.35	1.83542e-12	1.08687e-10
Pagr1a	80.7007	0.000175588	0.00208259
Ighv2-3	74.9413	2.28865e-08	6.66281e-07
Acod1	74.6072	0	0
Erv3	70.1922	3.76163e-06	6.67766e-05
Gp2	63.2726	1.42331e-13	9.95414e-12
Ighv2-6-8	62.6343	6.04313e-06	0.000102852
Cxcl9	61.8049	0	0
Il21	60.6123	6.0867e-06	0.000103448
Igkv8-21	60.0241	0	0
Ighv1-55	56.6586	1.21838e-08	3.7159e-07
Nos2	56.3825	0	0
Ly6i	52.8776	0	0
Gpr84	48.4913	4.95598e-10	1.9937e-08
A2m	46.2901	5.35127e-14	3.92287e-12
Clec4e	45.5351	0	0
Ighv1-86	42.7169	0.000377568	0.00406604
Ubd	41.7099	0	0
Igkv12-46	40.7464	0	0
Ighv1-84	37.5425	1.80394e-10	7.70249e-09
Cxcl5	37.274	3.33067e-16	3.1298e-14
Igkv4-61	37.266	6.66134e-16	6.07205e-14
Ighv3-6	35.0621	0	0
Ccl8	34.0395	0	0
Inhba	33.663	0	0
Igkv4-86	33.3805	1.17695e-10	5.18926e-09
Cxcl11	33.151	0	0
Igkv5-43	32.8757	0	0
Sectm1b	31.6727	0.000169238	0.00201414
Igkv2-137	31.3556	0	0
Ighg2c	29.8447	0	0
Fam26f	29.417	0	0
Ighv1-14	29.3683	0	0
Ighv1-12	28.1299	0.00043116	0.00454268
Trim30d	27.6552	1.0645e-10	4.7105e-09
Iglv1	27.1456	0	0
Olfr111	27.066	0.000411098	0.00436722
Fut1	26.9741	0.000265107	0.00298574
Gpnmb	26.9172	0	0
Igkv10-96	26.4683	0	0
Dmbt1	26.4308	6.16174e-14	4.48995e-12
Apol7e	26.4277	1.25223e-07	3.08782e-06
Igkv5-39	25.0873	6.14508e-13	3.93576e-11
Igkv10-94	24.2433	0	0
Gm15056	24.1714	9.90319e-14	7.00651e-12
Igkv4-91	23.9816	9.70823e-11	4.33539e-09
Igkv5-48	23.9088	0	0
Ighv1-66	23.0464	6.66134e-16	6.07205e-14
Ighv1-9	22.6115	0	0
Cfb	22.515	0	0
Clec4d	22.3749	0	0
Slpi	21.8426	0	0
Igkv17-127	21.6758	0	0
Ighg2b	21.2513	0	0
Lemd1	21.1411	2.44588e-11	1.18581e-09
Igkv6-23	21.0893	0	0
Ighv1-53	20.9396	3.86416e-08	1.06628e-06
Ighv1-74	20.2687	0.000113678	0.00141359
Igkv3-7	20.1072	6.09146e-12	3.27996e-10
Cd177	19.8524	0	0
Igkv6-15	19.8243	0	0
Trdv4	19.2037	1.57568e-06	3.0196e-05
Igkv15-103	19.1553	0	0
Igkv4-70	19.1406	1.53033e-11	7.64789e-10
Ighv1-64	18.9	0	0
Ighv7-1	18.8766	6.00293e-10	2.38335e-08
Clca3b	18.7821	2.4647e-14	1.88634e-12
Ighv5-4	18.5896	7.44294e-13	4.69291e-11
Slc7a11	18.5382	0	0
Ighv1-75	18.522	8.19781e-05	0.00106127
H2-M2	18.3959	0	0
Igkv2-112	18.2156	6.86645e-05	0.000910713
Olfr527	18.0455	4.60774e-05	0.000640818
Rph3a	18.0435	4.84004e-05	0.00066892
Ighv2-6	18.0346	2.22045e-16	2.13602e-14
Apol10b	17.6851	0	0
Igkv3-1	17.5947	1.203e-09	4.49748e-08
Lcn2	17.5164	0	0
Cxcl10	17.4838	0	0
Igkv6-25	17.1977	2.91695e-09	9.99897e-08
Gzmk	16.8344	7.47256e-08	1.93476e-06
Igkv6-20	16.5404	7.41667e-11	3.37537e-09
Dcstamp	16.1573	1.86414e-09	6.64267e-08
Igkv16-104	16.0966	2.43139e-14	1.87263e-12
Iglc1	16.0792	0	0
Gm4841	16.0728	0	0
Igkv4-50	15.9936	4.40693e-07	9.7152e-06
Cd163l1	15.8703	0	0
Cst7	15.5594	0	0
Ighv1-59	15.5359	0.000207836	0.00240758
Ighv1-19	15.4896	1.09276e-06	2.17818e-05
Slamf8	15.4865	0	0
Ighv5-12	15.3803	1.09524e-11	5.65941e-10
Ighv1-77	15.1478	2.03007e-06	3.80354e-05
Ifng	15.012	9.78305e-09	3.02541e-07
Igkv4-63	15.0015	1.21509e-10	5.33804e-09
Gm44511	14.9732	3.45853e-08	9.6992e-07
Ighv2-9-1	14.802	6.79161e-08	1.77927e-06
Ighv2-9	14.4912	0	0
Ighv1-52	14.4706	1.20758e-09	4.50769e-08
Ighv1-63	14.4401	3.54456e-05	0.000507157
Chl1	14.4044	0	0
Igkv6-13	14.3815	1.25048e-09	4.63231e-08
Igkv3-2	14.3691	1.22125e-15	1.08874e-13
Ighv10-1	14.0325	1.37695e-08	4.15269e-07
Slc6a12	13.9808	1.56567e-09	5.66199e-08
Speer4c	13.7239	0.000346096	0.00376039
Olfr525	13.7017	0.000559742	0.00567862
Igkv7-33	13.648	0.000373986	0.00403398
Stra6l	13.5952	0	0
Gm21188	13.5221	0.000961677	0.00905908
F830016B08Rik	13.3919	0	0
Igkv6-14	13.1799	2.28857e-07	5.30468e-06
Olfr754-ps1	13.1615	2.28555e-05	0.000343369
Ighv1-37	12.967	7.80633e-06	0.00012951
Ighv3-1	12.8324	5.78552e-08	1.53052e-06
Ighv1-34	12.8004	7.44684e-07	1.54379e-05
Pigr	12.773	0	0
Pla1a	12.5963	2.6501e-13	1.78172e-11
Itgam_2	12.5434	2.51941e-09	8.75963e-08
Ighv1-25	12.3779	3.30374e-05	0.000477189
Ighv2-4	12.3768	3.97739e-05	0.000561821
BC023105	12.2666	0	0
Ighv1-81	12.1281	0.000146418	0.00177202
Wfdc17	12.0857	0	0
Ighv1-69	12.0348	2.12458e-05	0.000320571
Tnfrsf9	12.0057	1.11022e-16	1.0984e-14
Hk3	11.983	0	0
Ighv1-4	11.9647	1.09912e-14	8.71349e-13
Igkv12-44	11.9259	1.15028e-11	5.89379e-10
RP24-499N24.4	11.7475	5.04173e-07	1.08975e-05
Il12b	11.7101	8.16631e-08	2.08992e-06
Ighv1-22	11.6661	8.29842e-05	0.00107372
Igkv4-68	11.5867	1.73306e-13	1.19488e-11
Igkc	11.4927	0	0
Vnn1	11.3045	0	0
Prss30	11.1415	1.00051e-05	0.000161904
Apol6	11.0761	0	0
Kcnj10	11.0307	0	0
Slc13a3	10.9131	5.11341e-11	2.38868e-09
Ighv2-2	10.7634	8.4937e-10	3.26571e-08
Aif1	10.76	0	0
Ighv8-5	10.6284	0.000415789	0.00440744
Apol9a	10.5145	2.73598e-08	7.85239e-07
Igkv13-85	10.4731	8.35814e-07	1.71808e-05
Cxcl2	10.4433	9.65638e-07	1.95359e-05
Ighv7-3	10.3999	4.49549e-06	7.86565e-05
Ighv5-6	10.3671	0	0
Ccl20	10.3552	6.58389e-06	0.000111277
Igkv14-111	10.3	0	0
Dnase1l3	10.2899	0	0
Ighv5-9	10.275	9.26553e-08	2.34412e-06
Ighv1-20	10.2163	0.000130695	0.00160245
Ighv1-5	10.2003	1.82306e-07	4.34144e-06
Igkv4-57	10.1762	4.15981e-08	1.14139e-06
Cxcl1	10.1409	7.24021e-12	3.83905e-10
Ms4a7	10.0722	0	0
Ccl7	10.0703	9.16608e-08	2.32138e-06
Cdh17	9.98051	6.00493e-07	1.26975e-05
Ighv1-67	9.87822	5.36655e-07	1.15076e-05
Ighv7-2	9.84916	0.000724574	0.00712801
Mmp12	9.82896	3.33067e-16	3.1298e-14
Igkv1-117	9.7531	0	0
Ctss	9.74382	0	0
Igkv3-12	9.73197	0	0
Msr1	9.70487	0	0
Ccl2	9.6867	7.58411e-08	1.96155e-06
Igkv1-122	9.67844	1.97955e-06	3.73186e-05
Igkv4-55	9.60741	3.19988e-12	1.80693e-10
Clec5a	9.55204	0	0
Jchain	9.54331	0	0
Gm13710	9.54148	6.13024e-07	1.2873e-05
Nefl	9.4683	6.13042e-05	0.000824004
Slc26a4	9.39687	3.16358e-12	1.79134e-10
Pla2g5	9.39669	1.89702e-10	8.07162e-09
Ighv14-4	9.36417	1.07201e-07	2.68699e-06
Ighv8-11	9.31208	0.000118939	0.0014709
Igkv8-28	9.21609	2.0381e-06	3.81565e-05
Ighv1-39	9.15411	0.000732666	0.00719597
Igkv8-24	9.14715	1.90059e-09	6.76264e-08
Alox12e	9.1418	7.38588e-05	0.000968522
Ighv1-7	9.12472	7.98732e-11	3.62678e-09
Igkv4-74	9.09953	3.22889e-09	1.09602e-07
Ighv1-42	9.01436	5.45356e-05	0.00074483
Tm4sf19	9.00556	3.29631e-06	5.91633e-05
Ighe	8.99981	7.62026e-08	1.96771e-06
Aoah	8.98129	0	0
Igkv13-84	8.93496	6.76126e-14	4.88295e-12
Ighv3-2	8.84852	0	0
C1qb	8.84512	0	0
Pla2g7	8.8226	0	0
Apol9b	8.80114	1.02423e-09	3.90105e-08
Tnfaip2	8.80068	0	0
C1qa	8.75328	0	0
Olfr60	8.73387	1.13327e-07	2.82309e-06
Ighv1-26	8.71889	6.95278e-08	1.81563e-06
Igkv4-72	8.69891	3.4995e-08	9.78612e-07
Ighv14-1	8.63268	6.26379e-07	1.31308e-05
Ptafr	8.57569	0	0
Cd5l	8.41955	0.00039286	0.00419729
Igkv4-59	8.31972	5.64215e-13	3.63277e-11
Gbp10	8.27098	1.61485e-10	6.94384e-09
Ighv1-82	8.25004	9.34919e-07	1.89459e-05
Ighv1-18	8.23455	5.6218e-09	1.83656e-07
Syt13	8.22797	0.000533015	0.00544835
Xcl1	8.16834	1.83199e-05	0.000280775
Slc11a1	8.16683	0	0
Cxcl13	8.13649	0	0
C1qc	8.12315	0	0
Timp1	8.11948	1.30222e-08	3.94687e-07
Fcgr4	8.11622	0	0
Igkv4-53	8.06268	1.66216e-05	0.000256522
Rgs1	8.04657	0	0
Ighv6-3	8.04234	7.17265e-05	0.000944121
Gpr33	8.03129	1.23732e-05	0.000195335
Ighv1-54	8.02958	5.4847e-09	1.79417e-07
Igkv3-4	7.98901	8.22126e-10	3.18107e-08
Ccr5	7.98368	0	0
Il12rb1	7.98139	4.21885e-15	3.57764e-13
AW112010	7.97272	0	0
Socs1	7.86749	0	0
Prnd	7.85119	7.18452e-08	1.86813e-06
Igkv4-79	7.79763	0.000533003	0.00544835
Il1rn	7.76067	0	0
Htr7	7.69861	1.30484e-08	3.94989e-07
Gpr176	7.68207	8.62456e-09	2.69108e-07
Btbd16	7.67708	0.000930496	0.00882901
Olfr98	7.61626	4.82821e-08	1.31148e-06
Igha	7.60064	0	0
Has2	7.59411	2.02744e-06	3.80354e-05
Hcar2	7.5658	0	0
Ighv1-43	7.47981	0.000551319	0.00560485
Cd200r4	7.44155	0	0
Ccl12	7.41807	2.55106e-07	5.86285e-06
Ccl3	7.40915	1.03504e-06	2.07503e-05
Igkv1-88	7.33055	3.73098e-08	1.03422e-06
Igkv5-45	7.32574	3.44945e-06	6.1594e-05
Clec7a	7.3241	0	0
Ighv8-12	7.31198	3.17366e-10	1.30695e-08
Ighv1-33	7.28937	0.000578812	0.00585257
Ido1	7.28641	3.55835e-08	9.90883e-07
Tgtp1	7.27936	1.28977e-11	6.52607e-10
Trem2	7.25819	0	0
Lpcat2	7.2544	0	0
Gm4951	7.23356	0	0
Insl6	7.17213	2.12327e-05	0.000320571
Gm16028	7.15754	4.54648e-06	7.94345e-05
H2-Oa	7.12466	0	0
Il27	7.04459	4.38335e-05	0.00061206
Ighv2-5	7.02722	0.000151955	0.00183355
Cd14	7.01732	0	0
Ighv8-8	7.00498	0.000717098	0.00706302
F10	6.97112	0	0
Hmox1	6.94935	0	0
Mab21l3	6.91239	2.32469e-08	6.74354e-07
Hal	6.89185	0	0
Bcl2a1b	6.75836	0	0
Cd80	6.74114	7.30863e-09	2.32411e-07
Gdf3	6.72948	0.000219027	0.00251865
Apoc2	6.67367	7.44213e-05	0.000974259
Gm28177	6.67124	1.00576e-06	2.02467e-05
Hpse	6.67026	0	0
Ighv9-3	6.66013	4.56585e-11	2.15774e-09
Ms4a6d	6.64585	0	0
Gm10645	6.61059	8.30521e-10	3.20336e-08
Mmp25	6.49879	2.00018e-12	1.1702e-10
Serpina3g	6.49509	0	0
Clec12a	6.493	0	0
Trpm2	6.43992	0	0
Fcrl6	6.43496	0.000645704	0.00643536
Lilrb4a	6.43128	0	0
Fpr2	6.38482	0	0
Smpdl3b	6.36321	0	0
Ighv3-8	6.34389	1.42005e-05	0.000221262
Ifi202b	6.31496	0	0
Igkv2-109	6.28205	1.12421e-06	2.23721e-05
Tcrg-C1	6.25418	1.52225e-08	4.55701e-07
Cd68	6.24639	0	0
Fcgr3	6.23735	0	0
Ahrr	6.22513	1.4209e-06	2.75773e-05
Igkv11-125	6.19577	0.000482177	0.00500766
Igkv8-27	6.19493	4.00855e-08	1.10362e-06
Gbp11	6.18826	3.57359e-12	2.00401e-10
Clmp	6.17901	0	0
Igkv1-110	6.165	2.45181e-10	1.02706e-08
H2-Eb1	6.13848	0	0
Zbp1	6.1313	0	0
Adamts4	6.08765	0.000577667	0.00584342
Ifi44l	6.05029	7.77156e-16	7.03138e-14
Ighv14-3	6.04858	7.09992e-08	1.85008e-06
Ighv1-80	6.01165	4.78741e-05	0.000663153
Oas1g	6.0034	8.05642e-11	3.65134e-09
Ceacam16	6.00047	4.33489e-05	0.000607416
Gm26902	5.98713	0.000323206	0.00354013
Mmp13	5.97863	9.2265e-07	1.87285e-05
Iglv2	5.92932	3.90482e-06	6.9167e-05
Arnt2	5.92161	4.10005e-12	2.25763e-10
Fcgr1	5.9141	0	0
Ighv5-9-1	5.89194	9.59572e-06	0.000156215
Clec4n	5.87488	0	0
Mefv	5.86671	1.30551e-12	7.90386e-11
Igkv8-19	5.86373	1.52261e-07	3.69452e-06
PVRIG	5.8463	1.18967e-06	2.35401e-05
Ighg1	5.83199	2.11135e-09	7.44724e-08
Klrb1b	5.82886	5.04041e-14	3.71738e-12
Dscam	5.79233	0.000428767	0.00452334
Tnf	5.79173	4.06342e-14	3.04294e-12
Capns2	5.78548	6.9428e-05	0.000918835
Adgre1	5.72951	0	0
Ngfr	5.7007	8.21474e-07	1.69289e-05
Cybb	5.69809	0	0
Gatm	5.69005	0	0
Slamf7	5.66921	0	0
Kcnd1	5.63582	4.26306e-07	9.43221e-06
Creg2	5.61034	9.76762e-10	3.72609e-08
Orm1	5.60326	4.68932e-05	0.000651048
Cdhr1	5.59601	5.59136e-05	0.00076194
H2-Aa	5.58532	0	0
Arg2	5.56203	0	0
Ch25h	5.54538	1.77688e-08	5.27387e-07
Rnf128	5.53678	0	0
Fcgr2b	5.52013	0	0
Gm2396	5.45856	3.67272e-05	0.00052377
Podnl1	5.44492	5.55112e-16	5.137e-14
Ighg3	5.41222	4.74831e-11	2.23962e-09
Noxa1	5.40363	1.8754e-06	3.55202e-05
Bcl2a1d	5.38355	3.06533e-13	2.04394e-11
Iigp1	5.38082	6.10857e-09	1.97579e-07
Tnip3	5.30424	2.50616e-08	7.25266e-07
Art2a-ps	5.30408	4.33809e-12	2.3833e-10
Ighv5-17	5.25237	5.23746e-08	1.4023e-06
BC048546	5.23898	1.24879e-10	5.47623e-09
Ighv9-2	5.23836	1.49699e-06	2.88242e-05
Tbc1d9	5.22327	0	0
H2-Ab1	5.22163	0	0
Adora3	5.18779	2.97942e-06	5.39934e-05
Pdcd1lg2	5.18406	8.40881e-06	0.000138093
Il1b	5.16022	0	0
Kynu	5.15495	0	0
Ly86	5.11034	0	0
Slc6a20a	5.10041	3.21965e-15	2.73985e-13
Mfsd7a	5.09217	1.51812e-12	9.10049e-11
Igkv1-135	5.0896	3.7744e-10	1.53872e-08
H2-Ea-ps	5.07419	0	0
Igkv6-17	5.06591	2.01067e-05	0.000305465
Ighv9-1	5.06586	2.05357e-05	0.000311206
Gm2564	5.04244	3.19381e-05	0.000462685
Il23r	5.03496	2.80449e-07	6.37904e-06
Ighv14-2	5.03472	7.59191e-06	0.000126383
Spo11	5.0269	9.50149e-05	0.00121009
Gbp8	5.01714	2.45359e-14	1.88377e-12
Tcrg-C4	5.0134	0.000128534	0.00157992
B4galnt4	5.00162	1.01169e-06	2.03324e-05
Acp5	4.99451	0	0
Pdcd1	4.92931	1.51101e-09	5.48061e-08
Psrc1	4.89858	6.77281e-06	0.00011416
Mreg	4.89151	4.44089e-16	4.12528e-14
Tigit	4.87975	3.35964e-05	0.000483541
Lag3	4.86887	3.0854e-08	8.76224e-07
Steap4	4.84164	0	0
Mmp3	4.83372	2.39683e-09	8.36929e-08
Gm16685	4.82087	1.04671e-06	2.09669e-05
Psd2	4.79232	2.34906e-05	0.000351752
Cd74	4.78766	0	0
Itih4	4.78132	0	0
Xcr1	4.77669	1.13238e-11	5.82663e-10
Mpeg1	4.76291	0	0
Gbp5	4.74825	4.42497e-08	1.20599e-06
Fgl2	4.74509	0	0
Gpr65	4.73776	4.77396e-15	4.0065e-13
Tlr2	4.7252	0	0
D330045A20Rik	4.71859	0.000111552	0.00139015
Nxpe5	4.71561	8.7265e-07	1.78778e-05
C1qtnf3	4.71169	6.48261e-07	1.35661e-05
Ksr2	4.70798	3.49414e-06	6.2255e-05
Lhfpl2	4.64956	0	0
Gm20429	4.63593	2.99693e-05	0.000437549
Pla2g2d	4.63376	0	0
Ifi204	4.62633	0	0
H2-DMa	4.62206	0	0
Sfrp1	4.60999	0	0
Icos	4.59124	6.10623e-15	5.00382e-13
Casp1	4.58108	0	0
Cstb	4.5806	0	0
Slc39a2	4.57789	1.00399e-11	5.23234e-10
Igkv17-121	4.57575	1.05011e-05	0.000168696
H2-Eb2	4.56951	1.81097e-07	4.32111e-06
Rnf149	4.56669	0	0
C3	4.54095	0	0
Gm43302	4.53452	2.63615e-08	7.59273e-07
Derl3	4.51107	3.94836e-08	1.08828e-06
Clca3a2	4.49052	0.000924754	0.0087848
Mzb1	4.47723	5.96114e-07	1.26268e-05
Frzb	4.47046	0.000803918	0.00779202
Cd300lf	4.46544	0	0
Cyp1b1	4.45628	0	0
Ctsz	4.45391	0	0
Ctsd	4.44724	0	0
Mmp14	4.42402	0	0
Ass1	4.41657	0	0
Ninj1	4.39929	0	0
Lgals3	4.38346	0	0
Lrg1	4.3765	0	0
Itgax	4.36543	0	0
Inpp5j	4.3558	2.25685e-06	4.20254e-05
Ccl19	4.35344	1.61131e-08	4.8177e-07
Mmp19	4.34917	0	0
Tlr12	4.34787	3.10862e-15	2.65466e-13
Klra2	4.34732	6.5925e-13	4.17834e-11
Cd300c2	4.34282	0	0
Tmem229a	4.34083	8.07578e-05	0.00104658
Insrr	4.32815	1.3016e-05	0.000204508
Fam167b	4.32004	0.000213278	0.00246709
Csf2rb2	4.30964	0	0
Reg3g	4.30437	6.11984e-05	0.000823353
Nlrp3	4.28455	7.86038e-14	5.64324e-12
C3ar1	4.26286	1.39888e-14	1.09473e-12
Gbp2b	4.26059	7.16663e-10	2.81779e-08
Igkv4-57-1	4.25998	0.000647258	0.00644821
Stac2	4.24027	1.34869e-07	3.30559e-06
Serpina3e-ps	4.23512	2.52032e-05	0.000373566
C1s1	4.2306	0	0
B230217C12Rik	4.22512	5.962e-05	0.000805026
Fcer1g	4.20395	0	0
Slc1a2	4.19118	0	0
Cd86	4.18589	3.7127e-12	2.07247e-10
Cxcr6	4.17589	2.22045e-16	2.13602e-14
Csf2rb	4.17251	0	0
Tmem173	4.16532	0	0
Psap	4.16336	0	0
Spp1	4.14776	0	0
Cxcl16	4.14738	0	0
Cysltr2	4.12901	2.57383e-05	0.000381033
Rasa4	4.12652	0	0
Lair1	4.1158	0	0
Draxin	4.11072	1.32584e-05	0.00020778
Parm1	4.08721	2.22045e-16	2.13602e-14
Kcnc1	4.08478	0.000159648	0.00191499
Ackr1	4.07708	0.000194141	0.00226619
Ccl4	4.07269	0.000241901	0.00275111
Pcdh15	4.05598	1.54152e-05	0.00023927
Phf11a	4.05461	1.27453e-06	2.50157e-05
Mafb	4.0426	1.11022e-16	1.0984e-14
Lama1	4.04217	9.61751e-05	0.00122155
Tmc5	4.04113	2.93305e-06	5.32721e-05
Ncf1	4.03151	0	0
Ifi44	4.03026	0	0
Bcl2a1a	4.03025	2.09438e-11	1.02561e-09
Ccl9	4.02836	5.07372e-14	3.73064e-12
Gm15448	4.02236	3.91759e-05	0.000554661
Ptprv	4.01783	3.30734e-06	5.92739e-05
Ankrd34b	3.98464	4.21982e-05	0.000592626
H2-DMb1	3.97743	0	0
BC035044	3.97598	2.79441e-05	0.000410195
Syt12	3.96961	2.69658e-05	0.000397513
Spic	3.96911	7.00013e-06	0.000117415
Phf11b	3.95724	5.00933e-13	3.25981e-11
Cyp7b1	3.95641	2.64422e-09	9.14135e-08
Igsf6	3.95622	0	0
Itgb2	3.94078	0	0
Gbp2	3.93463	1.19323e-09	4.47471e-08
Slc22a4	3.93375	1.11414e-05	0.000178042
Ccl6	3.93013	0	0
Glipr1	3.91545	7.82752e-12	4.1146e-10
P2ry14	3.90644	0	0
C130026I21Rik	3.89169	1.50225e-09	5.46514e-08
Gm12185	3.88299	1.55228e-07	3.75915e-06
Tifa	3.88152	7.42739e-14	5.34816e-12
Itgam_1	3.87967	0	0
Aoc1	3.87646	4.81808e-06	8.39387e-05
Tspan33	3.8762	1.42153e-09	5.187e-08
Egr2	3.86013	1.06731e-09	4.04612e-08
Gas2l3	3.8448	2.12463e-12	1.23411e-10
Isg15	3.84153	1.05031e-07	2.63531e-06
Cd274	3.83641	4.80855e-09	1.59442e-07
Ticam2	3.83634	1.75415e-13	1.206e-11
Igkv3-5	3.83575	0.00040182	0.00428049
1700071M16Rik	3.80504	4.14659e-08	1.13905e-06
Fcrl5	3.7996	3.93436e-05	0.000556712
Gbgt1	3.79546	1.92028e-08	5.63762e-07
Serpina3f	3.78719	1.9973e-06	3.76044e-05
Oas3	3.78637	1.96864e-11	9.67933e-10
Atp1a3	3.78473	1.11022e-16	1.0984e-14
Ifi211	3.77587	3.7462e-08	1.03726e-06
Fam83f	3.76491	7.70424e-05	0.00100432
Stat1	3.76469	3.88245e-12	2.14752e-10
Snx10	3.75557	0	0
Lgals3bp	3.75457	0	0
Ly6c2	3.7535	0	0
Abca13	3.74264	1.56181e-07	3.77847e-06
Apoe	3.73679	0	0
Dclk1	3.73501	6.66134e-15	5.44039e-13
Gm17034	3.72701	0.000938846	0.00889437
Gm5431	3.72532	5.10582e-10	2.04721e-08
Slc15a3	3.67735	0	0
Pld3	3.67183	0	0
Cxcr3	3.65512	1.8335e-07	4.35778e-06
Marcksl1	3.63819	0	0
H2-DMb2	3.63786	0	0
Il4i1	3.6337	8.15245e-07	1.68148e-05
Mcoln2	3.61933	1.61592e-09	5.82641e-08
Oas1a	3.61825	1.22031e-11	6.22641e-10
Csmd1	3.60013	1.35203e-10	5.87602e-09
Rab32	3.59729	0	0
Hvcn1	3.57847	8.884e-13	5.51579e-11
Rnf19b	3.57743	0	0
Serpina3h	3.57505	1.75533e-09	6.29178e-08
B2m	3.57365	0	0
Adgrg5	3.57023	1.46861e-10	6.34869e-09
Hist1h3i	3.56156	0.000827194	0.00797894
Pld4	3.56078	0	0
Itih1	3.55952	0.000393049	0.00419747
H2-Q2	3.55943	1.45062e-12	8.71732e-11
Phex	3.54784	8.92363e-07	1.82048e-05
Gimap7	3.54212	2.41971e-08	7.01083e-07
Cd52	3.53744	8.88178e-16	7.97656e-14
Slc7a2	3.53553	0	0
Gpr141	3.53433	5.09154e-10	2.04485e-08
Nfkbie	3.53221	2.9976e-15	2.56886e-13
Scimp	3.52286	5.42674e-06	9.32083e-05
Ncf4	3.51865	0	0
Capg	3.51844	0	0
Cfp	3.516	8.88178e-16	7.97656e-14
Acsbg1	3.51498	6.98996e-06	0.000117406
Rgs16	3.5099	2.4871e-06	4.60313e-05
Adam8	3.49568	2.12492e-11	1.03848e-09
C1s2	3.48994	6.87384e-08	1.79888e-06
Csf2	3.48954	0.000811623	0.00785419
C1rb	3.4859	2.99822e-08	8.54459e-07
Cd72	3.48377	1.9984e-14	1.5539e-12
Cacna1h	3.47783	3.95951e-06	6.99831e-05
Lta	3.47766	0.000254696	0.00288585
Lrrc25	3.46704	2.48256e-06	4.59821e-05
Cd1d1	3.45774	6.66134e-16	6.07205e-14
Cyba	3.44837	0	0
Igtp	3.44267	7.5717e-06	0.000126133
Psmb8	3.44066	0	0
Ccr1	3.43858	2.32172e-11	1.12786e-09
Msc	3.435	0.00062068	0.00622419
Bst2	3.43339	3.33067e-16	3.1298e-14
Tyrobp	3.43124	0	0
Ctsc	3.43111	0	0
Vcam1	3.42729	0	0
AI662270	3.42429	4.21723e-07	9.34339e-06
Igkv9-124	3.42414	0.000273904	0.00307626
Noxo1	3.42115	2.56058e-07	5.86813e-06
Sema4d	3.40886	0	0
Apobec1	3.40714	3.33067e-16	3.1298e-14
Ly75	3.40454	0	0
Chil1	3.39989	0	0
Batf3	3.39952	0.000537893	0.00549129
Cd6	3.39674	8.15602e-08	2.08992e-06
Gna15	3.39607	1.65485e-09	5.95795e-08
Slc2a6	3.3953	8.27111e-10	3.19528e-08
Sirpa	3.39378	0	0
Tlr11	3.3923	1.95382e-07	4.6212e-06
Ccl5	3.38691	1.97316e-08	5.78589e-07
Atf3	3.38634	1.19151e-09	4.47471e-08
Ebi3	3.38485	4.81709e-05	0.000666505
Arl11	3.38462	2.94449e-08	8.42104e-07
Serpina3i	3.37844	6.6722e-09	2.13668e-07
Klri1	3.37534	0.000723973	0.00712497
Gpr35	3.36784	1.97371e-11	9.68471e-10
Naip2	3.36025	0	0
Ly6d	3.34753	0.000733369	0.00719998
Tlr13	3.33541	7.66054e-15	6.21474e-13
Ctsb	3.32766	0	0
Cd300ld3	3.32278	7.90812e-09	2.49958e-07
Il18bp	3.32123	0	0
Nfil3	3.31929	7.17018e-07	1.49152e-05
Hif1a	3.30821	0	0
Olfr99	3.30366	1.05805e-05	0.000169748
Chrna7	3.30305	0.000401879	0.00428049
Mag	3.28364	3.72774e-05	0.000530559
Tnfrsf8	3.27652	0.000771762	0.00752229
AU040972	3.27373	5.37556e-10	2.14476e-08
Gpr68	3.26623	5.36085e-08	1.42905e-06
P4ha3	3.26469	5.86552e-05	0.000793966
C1ra	3.25827	0	0
Gbp6	3.25289	2.03697e-05	0.000309075
Trim29	3.24968	2.1176e-05	0.000320112
Gm8909	3.24608	1.11022e-16	1.0984e-14
Ppfia4	3.24369	8.46608e-09	2.65525e-07
Cdkn1a	3.24258	4.78426e-11	2.24786e-09
H2-K2	3.23897	2.32037e-14	1.7928e-12
Lat2	3.235	3.81439e-12	2.12173e-10
Vnn3	3.22784	0.000342937	0.00373273
Casp4	3.2236	4.65594e-12	2.55056e-10
Atp6v0d2	3.21676	4.44089e-16	4.12528e-14
Trdc	3.21072	1.68282e-07	4.04708e-06
Sdf2l1	3.2098	9.73666e-14	6.90877e-12
Cx3cr1	3.20564	1.18794e-14	9.38703e-13
Gm15987	3.20489	8.18156e-11	3.70117e-09
Havcr2	3.19935	2.58134e-09	8.94939e-08
C4b	3.19382	0	0
Gpr55	3.17739	0.00047232	0.00491884
Il1a	3.17575	1.6046e-10	6.91201e-09
Basp1	3.17432	8.7457e-08	2.22184e-06
Tap1	3.16602	1.20903e-13	8.50446e-12
Igf1	3.16593	5.66758e-12	3.06528e-10
Snx20	3.16423	6.86186e-11	3.15697e-09
Tlr9	3.15252	4.99767e-09	1.64369e-07
Itgae	3.14339	5.05893e-11	2.36777e-09
AB124611	3.13915	1.27864e-11	6.48326e-10
Gm13571	3.13666	0.000862584	0.0082717
Clcn7	3.12429	0	0
Pstpip1	3.12098	1.40667e-10	6.09171e-09
Ptgs2	3.11813	1.59993e-09	5.7773e-08
Scn2b	3.11741	0.000506655	0.00523315
Tmem51	3.10551	1.21323e-08	3.70485e-07
Fth1	3.09538	0	0
Pglyrp1	3.09346	1.63312e-08	4.8769e-07
Gbp3	3.0923	8.57048e-08	2.182e-06
Rnaset2b	3.08732	0	0
Plbd1	3.08521	0	0
Pla2g4a	3.07905	3.35287e-14	2.53423e-12
Oasl1	3.07789	2.46263e-07	5.67033e-06
Tgtp2	3.07767	4.02029e-06	7.09542e-05
Lrp8	3.07679	2.51354e-06	4.63795e-05
Iglc2	3.07478	7.74132e-08	1.99374e-06
Malt1	3.07136	0	0
A530040E14Rik	3.07039	8.62438e-09	2.69108e-07
Milr1	3.06315	6.51011e-06	0.000110183
Tbxas1	3.06158	1.80851e-11	8.91002e-10
H2-Q1	3.05659	5.56777e-13	3.59439e-11
Tnfrsf23	3.0545	5.82197e-05	0.000790047
H2-Q6	3.04864	0	0
H2-K1	3.03681	0	0
Adap1	3.03511	3.91807e-10	1.59195e-08
9330175E14Rik	3.02972	7.90262e-09	2.49958e-07
Gm10499	3.02637	0	0
Hpgds	3.02222	4.96321e-09	1.639e-07
Tnfrsf1b	3.01645	0	0
H2-D1	3.00692	0	0
Ms4a6c	3.00437	2.61657e-12	1.49489e-10
Tnfsf9	3.0042	0.000527022	0.00540298
Cd300a	3.00072	2.44471e-13	1.65736e-11
Sh3pxd2b	2.99244	0	0
Serpina10	2.98353	3.17762e-05	0.000460613
P2ry13	2.98223	1.46901e-06	2.83977e-05
Cd200r1	2.97908	4.07857e-07	9.06522e-06
H2-T3	2.97386	0.000272358	0.00306174
Slc16a3	2.97204	3.25068e-10	1.3364e-08
Il9r	2.96264	3.27499e-05	0.000473318
Pla2g16	2.95983	0	0
Gm15821	2.95639	9.13451e-06	0.000149305
Batf2	2.95608	6.60338e-05	0.000879174
Hcls1	2.95386	0	0
Gm15832	2.95049	9.06482e-07	1.84619e-05
Muc4	2.94918	2.58682e-14	1.97361e-12
Gm26584	2.93888	8.57091e-08	2.182e-06
Psmb9	2.93689	1.44329e-15	1.282e-13
H2-Q5	2.93641	1.88738e-15	1.64642e-13
Irgm1	2.93053	2.18841e-06	4.08447e-05
Prdx5	2.92926	0	0
Cpz	2.92788	0.000522769	0.00536616
Csf2ra	2.92409	2.66454e-13	1.78649e-11
Trex1	2.91772	1.58393e-07	3.82436e-06
Slamf9	2.91736	1.73298e-07	4.14822e-06
Lyz2	2.91694	0	0
Iglv3	2.91563	0.000472957	0.00492337
Ly9	2.91477	8.16125e-13	5.11929e-11
Nlrc4	2.91337	2.88407e-07	6.54169e-06
D630003M21Rik	2.91131	6.13483e-05	0.000824004
Cdca7l	2.91111	6.82128e-05	0.000905708
Car13	2.90861	1.37202e-07	3.35262e-06
Slfn10-ps	2.90613	0.000195989	0.00228614
Amica1	2.89899	1.01409e-08	3.13209e-07
Slc2a1	2.89326	1.06504e-12	6.5155e-11
Zmynd15	2.89096	6.26706e-10	2.48013e-08
A530099J19Rik	2.88972	8.68664e-05	0.0011186
Ighm	2.88514	5.36078e-11	2.49466e-09
5830411N06Rik	2.88425	0.000553223	0.00561967
Plekhn1	2.88034	3.22731e-06	5.80106e-05
C4a	2.88032	5.66436e-13	3.63744e-11
Bhlha15	2.87721	5.50231e-06	9.44396e-05
Gla	2.87457	1.7123e-12	1.02142e-10
Ptgir	2.87272	1.08478e-07	2.71062e-06
H2-T-ps	2.8686	2.67086e-12	1.52233e-10
Unc93b1	2.86511	0	0
Gjb2	2.8633	0.000378418	0.00406979
Piwil4	2.86142	0.000223983	0.00257015
Ifi47	2.85201	2.00678e-07	4.73725e-06
Rab3il1	2.8458	3.00986e-08	8.56771e-07
Tlr7	2.84507	7.07379e-12	3.75899e-10
Cpne2	2.84014	1.1127e-09	4.19859e-08
Lap3	2.83983	2.33147e-15	2.01217e-13
Gm26522	2.83803	1.89221e-08	5.56864e-07
Lcp2	2.83022	7.77156e-15	6.26305e-13
Rab20	2.82909	3.15579e-06	5.68931e-05
Cd48	2.82852	4.66349e-12	2.55056e-10
Hcst	2.82804	0.000590993	0.00596582
Lpxn	2.82245	5.91294e-07	1.25356e-05
H2-M3	2.8203	3.38729e-13	2.25246e-11
Cpxm1	2.8158	2.74762e-09	9.45848e-08
Fabp5	2.81518	0	0
Tnfsf13b	2.81085	5.29465e-13	3.4363e-11
Stx1b	2.80991	5.96983e-05	0.000805397
Cyp4f39	2.80922	0.000247887	0.00281262
Ttc39c	2.80826	1.23707e-06	2.43591e-05
Clec4a1	2.80242	5.0232e-08	1.35838e-06
Acpp	2.79658	7.31831e-08	1.90089e-06
Lax1	2.79652	2.91583e-10	1.20895e-08
Lacc1	2.78391	1.3705e-09	5.03855e-08
Tnfrsf26	2.78283	1.23138e-07	3.04877e-06
Hk2	2.78212	1.47216e-13	1.02663e-11
Aim2	2.7763	2.48246e-07	5.71059e-06
Bcl3	2.77275	9.41882e-09	2.9274e-07
Blvrb	2.77224	5.1308e-08	1.38134e-06
Glipr2	2.76729	6.32229e-11	2.93089e-09
Kif1a	2.76712	8.59861e-10	3.29564e-08
Olr1	2.765	1.07136e-09	4.05516e-08
Il21r	2.7639	3.60971e-05	0.000515872
Rnaset2a	2.7589	1.08487e-11	5.61776e-10
Nlrc5	2.75523	1.05857e-10	4.69279e-09
Mat1a	2.75446	2.60303e-07	5.95419e-06
Themis2	2.75372	4.35207e-14	3.2491e-12
Fyb	2.74158	5.88418e-15	4.83815e-13
Gm7609	2.73866	5.06023e-07	1.09181e-05
Irf8	2.73802	5.55112e-15	4.59534e-13
H2-Q10	2.73698	0	0
Vav1	2.7292	4.32987e-15	3.65904e-13
S100a4	2.72486	5.77704e-06	9.86678e-05
Vmp1	2.72405	0	0
Mlkl	2.72105	7.76177e-08	1.99689e-06
Plek	2.7169	0	0
Tapbp	2.71659	2.10942e-15	1.83354e-13
Ifi205	2.7157	7.80435e-06	0.00012951
Tap2	2.71452	1.77636e-15	1.55514e-13
Nod2	2.71384	2.16151e-09	7.61314e-08
Psme2	2.71294	1.55431e-15	1.37061e-13
H2-Q4	2.7095	1.77636e-15	1.55514e-13
Clec4a2	2.70555	5.31934e-05	0.000728953
Ros1	2.69382	2.6683e-09	9.21149e-08
Ctla4	2.69304	0.000515024	0.00530455
Cyth4	2.69265	2.77556e-15	2.38698e-13
Selp	2.69238	3.95626e-05	0.000559485
Fam20c	2.6917	2.95185e-10	1.2218e-08
Slfn2	2.68653	3.10862e-14	2.35694e-12
H2-Bl	2.68164	3.49221e-10	1.43087e-08
Procr	2.67694	2.55544e-07	5.86739e-06
Irf4	2.67666	1.0652e-06	2.12672e-05
Tmem106a	2.6761	1.02307e-12	6.30367e-11
Bcl2l14	2.67569	0.000310889	0.00343459
Tnfaip3	2.67271	1.0747e-13	7.58143e-12
Cp	2.6719	5.32907e-15	4.44174e-13
Pak1	2.6697	1.33978e-11	6.76507e-10
Ccdc88b	2.66104	2.6816e-10	1.11946e-08
Pilra	2.65065	8.37155e-10	3.22384e-08
Ifi207	2.64636	1.77611e-07	4.24211e-06
Nr4a3	2.64408	2.48781e-05	0.000369197
Slc7a8	2.64407	2.02109e-06	3.79546e-05
Tuba1c	2.64341	2.5843e-08	7.45223e-07
Slc37a2	2.63994	4.58621e-10	1.848e-08
Pkdcc	2.63835	2.5584e-07	5.86813e-06
RP24-286J21.7	2.63382	1.10165e-09	4.16335e-08
Vdr	2.63305	4.82483e-07	1.05127e-05
Olfr56	2.6327	0.000937901	0.00888887
Irf5	2.63206	7.99499e-10	3.10338e-08
Mdk	2.62869	0.000140757	0.00171202
Slfn8	2.62796	1.25788e-13	8.82258e-12
Pstpip2	2.62368	2.15873e-05	0.000325319
Prrt1	2.62289	0.00057194	0.0057903
Ppa1	2.61974	1.34614e-07	3.30266e-06
Litaf	2.6138	0	0
Pkib	2.61249	8.94597e-06	0.000146322
Sftpd	2.61219	2.27762e-12	1.31357e-10
Batf	2.61193	5.9065e-05	0.000799068
Klrk1	2.60941	5.46157e-07	1.166e-05
Tlr1	2.60854	6.69941e-09	2.14258e-07
Sema4a	2.60781	1.27942e-12	7.76522e-11
Ptpn7	2.60719	5.8175e-08	1.53731e-06
Ptpn6	2.60614	8.84071e-13	5.50294e-11
March1	2.60469	1.26386e-10	5.52239e-09
Ifitm1	2.59801	2.365e-09	8.29386e-08
A530032D15Rik	2.59788	9.92776e-06	0.00016076
B4galt6	2.59589	8.95448e-08	2.27252e-06
Crlf2	2.59506	1.37213e-10	5.95274e-09
Cd33	2.59485	2.45131e-11	1.18608e-09
Myo1f	2.59274	8.92841e-13	5.52926e-11
Aldoc	2.59151	1.41702e-05	0.000220932
Ciita	2.59105	1.07922e-08	3.32062e-07
Coro2a	2.59013	5.74368e-07	1.22301e-05
Gm2a	2.57855	0	0
H2-T10	2.57846	4.37205e-11	2.07826e-09
Il12rb2	2.57789	4.47516e-05	0.000624521
Pecr	2.57607	0.000677936	0.00670989
Spi1	2.57336	2.20903e-10	9.26954e-09
B430306N03Rik	2.57266	8.87294e-05	0.00113958
Tnfsf8	2.57193	0.000144565	0.00175394
Gm6377	2.57176	0.000188432	0.00221544
Prdx1	2.57054	3.33067e-16	3.1298e-14
Evi2a	2.56994	8.10772e-09	2.55935e-07
Zfp385a	2.56857	4.36398e-06	7.65206e-05
Nckap1l	2.56745	5.44009e-15	4.5188e-13
Zranb3	2.56737	4.59829e-07	1.01005e-05
Il10ra	2.56681	4.78506e-14	3.55057e-12
Cd63	2.56478	3.33067e-16	3.1298e-14
Bst1	2.56199	7.77156e-15	6.26305e-13
P2ry6	2.55445	2.5519e-09	8.85992e-08
Naglu	2.55423	1.61283e-11	8.04367e-10
Socs3	2.5534	3.59974e-11	1.73143e-09
Lat	2.55031	8.72524e-05	0.00112298
Parvg	2.54334	1.41189e-09	5.16945e-08
Cd83	2.53998	2.24072e-07	5.21051e-06
Gm11427	2.53818	0.00101715	0.00950665
Micall2	2.53523	0.000237954	0.00271002
H2-Q7	2.52732	2.22045e-16	2.13602e-14
Creld2	2.52146	2.60639e-09	9.02337e-08
Ifi30	2.52087	1.05527e-11	5.47614e-10
Tgm1	2.52077	4.23019e-05	0.000593739
C2	2.51975	7.26666e-10	2.85059e-08
Hexb	2.51933	4.44089e-16	4.12528e-14
Chst10	2.51766	0.000347227	0.003771
Tgif1	2.51707	5.72889e-09	1.86403e-07
Cxcl15	2.51481	1.04908e-11	5.45568e-10
Gstp3	2.50627	0.000837776	0.00806877
Itgal	2.50445	9.10383e-15	7.31251e-13
Fanca	2.49983	0.000914206	0.00870158
Efhd2	2.49891	2.11275e-13	1.44439e-11
H2-T23	2.49858	3.62699e-12	2.02928e-10
Sh3bp2	2.49735	7.75617e-10	3.02516e-08
H2-T22	2.48825	2.14273e-14	1.66082e-12
Plac8	2.4876	7.76787e-07	1.60761e-05
Scn1b	2.47896	1.23071e-07	3.04877e-06
Frrs1	2.4749	1.07035e-06	2.13526e-05
Zc3h12a	2.47116	2.03079e-10	8.59573e-09
Cd3g	2.47106	3.50231e-06	6.2355e-05
Ptges	2.46879	3.59843e-09	1.20965e-07
Anpep	2.46791	5.10703e-15	4.2713e-13
Nfkb2	2.46455	1.55431e-15	1.37061e-13
Tmem86a	2.46409	1.13739e-07	2.83045e-06
Slc16a6	2.46228	3.56481e-09	1.2e-07
Ltbp2	2.45594	8.90399e-14	6.35499e-12
Serpina3n	2.44772	5.34319e-08	1.42709e-06
Dhx58	2.44204	4.3729e-06	7.66218e-05
Cd84	2.43789	8.3078e-13	5.19782e-11
Ccr2	2.43541	9.00504e-11	4.0511e-09
Lst1	2.43262	0.000104797	0.00131133
Nampt	2.43056	6.33826e-13	4.04884e-11
Oasl2	2.42696	3.17599e-08	8.9672e-07
Il2rg	2.42596	1.69442e-12	1.01324e-10
Serpinb9	2.42583	1.86795e-12	1.10345e-10
Tcirg1	2.42574	7.77156e-16	7.03138e-14
Grina	2.41891	7.9714e-14	5.70612e-12
Trim30a	2.41685	2.22933e-13	1.51981e-11
Gpr171	2.4156	5.08545e-06	8.79046e-05
Runx3	2.41508	1.28293e-08	3.89328e-07
Id2	2.41472	7.23421e-13	4.57315e-11
Ptpn22	2.40954	3.50222e-08	9.78612e-07
Cd69	2.40745	0.000454996	0.004757
Fut4	2.39597	4.71799e-07	1.03354e-05
Ada	2.3916	9.23206e-05	0.00118071
Hmga1	2.38912	0.000610336	0.00613309
Zc3h12d	2.38824	2.44462e-07	5.63954e-06
9430076C15Rik	2.38799	3.99236e-13	2.62611e-11
Siglece	2.38779	0.00019863	0.00231304
Tfec	2.38498	4.15063e-06	7.29899e-05
Cyp4v3	2.38395	8.61311e-13	5.37502e-11
Laptm5	2.38107	1.37423e-11	6.92466e-10
Trafd1	2.37984	3.94129e-14	2.96059e-12
Tnip1	2.37942	9.17875e-11	4.12163e-09
Neurl3	2.37463	3.23971e-08	9.13652e-07
Rilpl2	2.3741	1.31401e-06	2.5769e-05
Tifab	2.374	1.84399e-08	5.44647e-07
Cotl1	2.37112	6.22202e-12	3.34286e-10
Cd44	2.36789	7.66598e-12	4.04717e-10
Ctsh	2.3665	2.34168e-12	1.34415e-10
Susd3	2.36645	0.000580178	0.00586394
Ikbke	2.36306	5.24084e-11	2.44352e-09
Myo5a	2.35815	1.80966e-14	1.41165e-12
Grn	2.35753	1.69198e-13	1.16987e-11
Gm15922	2.35634	1.73005e-07	4.14822e-06
Ildr2	2.34526	3.58247e-07	8.01381e-06
Nuak2	2.34359	2.01778e-10	8.55551e-09
Oas2	2.33987	4.35474e-08	1.19205e-06
Rnase6	2.33253	0.000171121	0.00203258
Slfn9	2.33201	0.000257625	0.00291361
Psme1	2.32662	5.66214e-15	4.67136e-13
Nlrp1b	2.32612	0.000255148	0.00288962
Prune2	2.3211	5.12362e-08	1.38134e-06
Ftl1	2.31842	5.39679e-13	3.49328e-11
Glrx	2.31828	1.47805e-09	5.38515e-08
Cd8a	2.31649	0.000712795	0.00702348
Rab15	2.31501	2.21891e-07	5.16941e-06
Hexa	2.31369	1.92468e-12	1.13147e-10
Ctsw	2.3097	0.000262094	0.00295454
Ctsk	2.3075	7.32102e-07	1.5216e-05
Mif	2.30423	3.84389e-06	6.81871e-05
Gm45140	2.30391	2.31922e-05	0.000347783
Slc29a3	2.30032	6.6509e-12	3.54977e-10
Aldh18a1	2.3001	7.43128e-06	0.000123963
Gm11127	2.29613	0.000161772	0.00193475
Atp6v0c	2.28866	2.69784e-14	2.05188e-12
Ltb	2.28574	2.91931e-06	5.30621e-05
Gns	2.28335	2.04425e-12	1.19312e-10
Birc3	2.28073	3.02221e-10	1.2488e-08
Myof	2.27717	5.22593e-12	2.83903e-10
Znf41-ps	2.27671	0.000218836	0.00251822
Plekho2	2.276	7.30059e-11	3.33362e-09
Plau	2.2739	1.52408e-07	3.69452e-06
Acsl1	2.26918	1.08385e-10	4.78741e-09
Pik3r5	2.26555	8.21336e-10	3.18107e-08
AI413582	2.26526	0.000321358	0.00352784
Hck	2.26331	1.21756e-09	4.53798e-08
Gas7	2.26249	3.81883e-11	1.82958e-09
Cd53	2.257	2.31851e-11	1.12786e-09
Lgmn	2.25662	6.68354e-14	4.85564e-12
Mapk13	2.25015	0.0006658	0.00660858
Ddhd1	2.24699	1.02141e-14	8.12384e-13
Tnfrsf11a	2.24674	3.50909e-06	6.243e-05
Itgb6	2.24079	1.27857e-09	4.72917e-08
Edem1	2.23895	7.10543e-15	5.78368e-13
Lcp1	2.23838	4.29663e-11	2.04641e-09
Irf7	2.23806	2.04383e-07	4.80143e-06
Rasgrp1	2.23732	3.22816e-09	1.09602e-07
Creg1	2.23637	6.50036e-13	4.1307e-11
Sgpl1	2.23548	4.18887e-13	2.74056e-11
Sla	2.23544	6.33542e-08	1.66693e-06
Pim1	2.23183	1.36592e-09	5.0293e-08
Apoc1	2.22987	0.000368152	0.00397873
Rgs10	2.2278	4.05345e-05	0.000571901
Sp140	2.22305	9.71201e-12	5.07234e-10
Hrh2	2.22297	0.000962187	0.00905908
Eno1b	2.22205	3.87e-09	1.29557e-07
Tmem268	2.21944	3.45916e-08	9.6992e-07
Pou2af1	2.2155	0.00102758	0.00959313
Exoc3l4	2.21512	2.67776e-05	0.000395218
Mfsd12	2.21501	1.03628e-12	6.36895e-11
Pirb	2.21315	8.23983e-09	2.59432e-07
Enc1	2.20912	6.13465e-10	2.43168e-08
Kcnj2	2.20901	1.63192e-07	3.93243e-06
Ly6e	2.2079	1.4175e-09	5.18006e-08
C920009B18Rik	2.2065	0.000144532	0.00175394
Asap3	2.20436	3.46647e-05	0.000497447
Tmprss4	2.20405	2.89334e-05	0.000423441
Eno2	2.20311	0.000215786	0.00249019
Fam49b	2.19712	1.43563e-12	8.6486e-11
Pik3cg	2.19565	5.03531e-09	1.65384e-07
Ncf2	2.19525	5.47504e-09	1.79343e-07
Gm11131	2.1915	0.000192145	0.0022472
Hmga1-rs1	2.1907	0.000320898	0.00352579
Cd5	2.18815	0.000761497	0.0074431
Mcemp1	2.18615	1.50318e-05	0.000233621
Nfkbid	2.18608	0.000130255	0.00159866
Lox	2.1824	4.18315e-11	2.00019e-09
Pgk1	2.18228	6.83777e-09	2.18396e-07
Flt3	2.18213	0.00025691	0.00290687
Rab7b	2.18167	5.04787e-06	8.73792e-05
Psmb10	2.18073	2.18155e-10	9.18591e-09
Irf1	2.1799	1.86149e-07	4.41568e-06
Mgat4a	2.17704	1.33227e-14	1.04934e-12
Cd180	2.17406	7.00625e-06	0.000117437
Bid	2.17362	0.000163712	0.00195603
Zap70	2.1722	0.000160568	0.00192413
Mx1	2.17053	0.000941357	0.00891469
Gpr132	2.16058	3.58823e-05	0.000513104
Relb	2.15572	2.71034e-08	7.78798e-07
Ero1lb	2.15467	6.97897e-10	2.75291e-08
Nfatc2	2.15418	1.04073e-05	0.000167411
Txn1	2.15113	6.386e-13	4.06865e-11
Cd4	2.14861	5.23805e-05	0.00071984
Gapdh	2.14102	1.85842e-09	6.63201e-08
Gusb	2.13703	6.56819e-12	3.51333e-10
Parp9	2.13656	2.88437e-09	9.90125e-08
Fmn1	2.13654	2.96028e-08	8.44634e-07
Ripk3	2.13393	0.000113179	0.00140897
Galnt7	2.13184	2.49852e-09	8.69942e-08
Ly6a	2.13012	1.71164e-07	4.10828e-06
Csf1r	2.12948	5.04341e-11	2.36506e-09
B3gnt3	2.12837	0.000320642	0.00352579
Mvd	2.12625	0.000177134	0.00209683
Arhgdib	2.12213	1.76552e-09	6.31902e-08
Wdfy4	2.12189	2.90273e-07	6.57179e-06
Tgfbi	2.1197	7.87303e-09	2.49497e-07
Jak3	2.11813	3.30154e-09	1.11766e-07
Fxyd5	2.11709	8.26559e-11	3.73224e-09
Slc39a4	2.11616	4.29312e-07	9.49011e-06
Sbno2	2.1149	7.58159e-10	2.96657e-08
Kcnn4	2.11414	0.00059162	0.00596967
Serinc2	2.11178	0.000287391	0.00320849
Fermt3	2.10955	2.88117e-08	8.24963e-07
Atox1	2.10831	5.74708e-09	1.86745e-07
Gk	2.10473	9.14596e-07	1.8596e-05
Thy1	2.10294	0.000218745	0.00251822
Ralgds	2.10261	1.30932e-09	4.82822e-08
Cndp2	2.09971	1.02136e-10	4.54438e-09
Dtx3l	2.09649	3.95182e-09	1.31933e-07
Tmsb10	2.09614	1.76809e-11	8.72853e-10
1700112E06Rik	2.09564	0.000380452	0.00408986
Gdap10	2.0824	1.90772e-07	4.51654e-06
Slc41a2	2.06958	8.56482e-06	0.000140465
Tvp23a	2.06804	0.000828021	0.00797894
Sec11c	2.06636	1.04724e-08	3.2263e-07
Tmem37	2.06549	5.19709e-05	0.000715393
Atp6v1d	2.05723	1.70873e-07	4.10534e-06
Mmp2	2.05667	3.30183e-09	1.11766e-07
Clec4a3	2.05665	1.56059e-05	0.000241768
Psma5	2.05503	3.88413e-07	8.64885e-06
Psd4	2.05199	8.75027e-10	3.34849e-08
Casp12	2.05198	9.92654e-07	1.99993e-05
Itgb7	2.05147	1.73559e-07	4.14938e-06
Gm14548	2.05121	9.68523e-05	0.00122834
Naaa	2.04848	1.69732e-08	5.05623e-07
Herc6	2.04836	6.07679e-07	1.27828e-05
Slc28a2	2.04768	0.000115018	0.00142894
1600014C10Rik	2.03604	5.78412e-08	1.53052e-06
Igsf8	2.03463	3.77271e-07	8.40844e-06
Evi2b	2.03388	8.09162e-07	1.67035e-05
Hn1l	2.03259	1.4275e-06	2.76611e-05
Pmepa1	2.03191	3.44265e-09	1.1621e-07
Tma16	2.0317	0.000305874	0.0033838
Il2ra	2.03109	0.000947398	0.00896841
Ifit1	2.02782	1.05614e-05	0.000169553
Bak1	2.02452	4.92215e-07	1.06579e-05
Tnfaip8l2	2.02412	0.000660426	0.00656595
Serping1	2.02401	1.85823e-08	5.48156e-07
Sh2d2a	2.02388	0.000221086	0.00254051
Epsti1	2.02325	0.000119225	0.00147295
Psen2	2.02319	2.8945e-07	6.55926e-06
Tnc	2.02251	9.28938e-05	0.0011868
Mb21d1	2.02248	0.000423006	0.0044703
Tank	2.01827	1.37289e-09	5.03973e-08
Man2b1	2.01717	5.9119e-11	2.74588e-09
C1rl	2.0167	8.08359e-05	0.00104704
Ugt1a7c	2.01224	0.000130962	0.00160491
Prkcd	2.0106	6.38765e-11	2.95556e-09
Cd38	2.00461	9.2047e-10	3.51686e-08
Ctps	2.00435	1.05956e-06	2.11894e-05
Parp11	2.0023	8.94654e-07	1.82363e-05
Rnf135	2.00097	0.000283575	0.00317171
Zfp992	2.00035	0.000224824	0.00257731
Dzank1	-2.00045	0.000911555	0.00868995
Slc2a12	-2.00208	9.98209e-05	0.00126023
Dmpk	-2.00247	7.35979e-07	1.52835e-05
C1qtnf7	-2.00272	3.21325e-05	0.000464948
Afap1l1	-2.00292	1.62347e-11	8.08016e-10
Fam13c	-2.00314	3.01376e-05	0.000439477
Tmtc1	-2.00402	4.19045e-08	1.14851e-06
Btbd3	-2.00584	1.99298e-09	7.07072e-08
Ace	-2.00747	6.89289e-08	1.80192e-06
Glb1l2	-2.00852	0.000132724	0.00162487
Fmo5	-2.00979	1.69101e-06	3.22286e-05
Sema3g	-2.01038	1.24849e-09	4.63231e-08
Fign	-2.01135	0.000214768	0.00248314
Tspan2	-2.01364	7.9057e-10	3.07362e-08
Ppl	-2.01637	1.83084e-07	4.35571e-06
Rasgef1a	-2.01966	2.90239e-10	1.20543e-08
Rasgrp2	-2.02164	5.20265e-08	1.39885e-06
Megf6	-2.02259	2.26499e-09	7.96609e-08
Ankrd1	-2.02273	4.55926e-07	1.00238e-05
Mill2	-2.02418	0.00106178	0.00987831
Prx	-2.02666	4.41038e-10	1.7801e-08
Pamr1	-2.0285	1.00978e-05	0.000163281
Abca5	-2.03024	7.43362e-08	1.92672e-06
Adrb2	-2.03215	4.38978e-07	9.69497e-06
Fam198b	-2.03323	6.11296e-09	1.97579e-07
Gfod1	-2.0335	2.24152e-07	5.21051e-06
Hecw2	-2.03404	4.74561e-07	1.03679e-05
Cspg4	-2.03706	1.34732e-10	5.86601e-09
Runx1t1	-2.0375	9.55754e-05	0.00121532
Acoxl	-2.03905	0.000206691	0.00239545
Schip1	-2.03994	1.90589e-05	0.000291184
Prkg1	-2.04163	4.50465e-07	9.92165e-06
Pcsk6	-2.04401	9.11543e-05	0.00116764
Trpc6	-2.0442	2.04823e-07	4.80712e-06
Akr1c14	-2.04499	0.000276066	0.00309769
Stard13	-2.04633	1.54538e-09	5.59696e-08
Gm7173	-2.04762	0.000402114	0.00428112
Prickle1	-2.0482	1.944e-09	6.90702e-08
Car4	-2.05068	1.71631e-09	6.17009e-08
Stxbp6	-2.0508	3.29656e-07	7.41513e-06
Coro2b	-2.05118	8.31928e-08	2.1246e-06
Tmem200b	-2.05914	5.86045e-05	0.000793966
Pir	-2.06112	3.91835e-06	6.93562e-05
Lipg	-2.06165	1.08403e-07	2.71062e-06
Wnt7a	-2.06182	0.000691841	0.00683917
Pknox2	-2.06202	4.74724e-05	0.000657963
Tpm2	-2.06231	1.52108e-05	0.000236249
Npnt	-2.0644	1.81216e-08	5.35897e-07
C1qtnf2	-2.06494	0.000331142	0.00361568
Tns2	-2.06915	5.05341e-09	1.65755e-07
Cdh16	-2.06926	0.000664971	0.00660305
Carmn	-2.06927	1.37937e-06	2.68783e-05
Gm15609	-2.07056	4.83351e-07	1.05222e-05
Arl4d	-2.07083	0.000675056	0.0066841
Hs3st1	-2.07155	0.000340737	0.00371377
Aqp1	-2.07219	2.39544e-09	8.36929e-08
Aff3	-2.08061	1.02217e-06	2.05261e-05
Aspa	-2.08133	0.000320911	0.00352579
Lifr	-2.08292	1.03848e-07	2.61023e-06
Cd36	-2.08443	7.09478e-09	2.26011e-07
Zfp970	-2.08474	2.45341e-05	0.000365205
Ablim3	-2.08606	2.461e-10	1.02914e-08
Ppp1r14a	-2.08801	1.14337e-06	2.27162e-05
Adrb1	-2.08806	1.17061e-09	4.40345e-08
Notch3	-2.08958	3.10953e-11	1.50158e-09
Chrm3	-2.09168	0.000455021	0.004757
Sh3d21	-2.09417	0.000629712	0.0062966
Dpep1	-2.09856	6.69697e-05	0.000890661
Slc24a4	-2.09892	2.96347e-07	6.70305e-06
Slco5a1	-2.1003	0.000374975	0.00404169
C920021L13Rik	-2.10218	5.21503e-05	0.000717081
Myh11	-2.1029	3.62632e-10	1.48083e-08
Vldlr	-2.10551	2.08225e-07	4.88225e-06
Gja5	-2.10854	7.82349e-07	1.61637e-05
Flnc	-2.10893	4.79259e-05	0.000663493
Limch1	-2.11489	1.42281e-08	4.2857e-07
Nox4	-2.11545	4.14173e-08	1.139e-06
Vipr2	-2.11781	0.000541616	0.00551773
Eno3	-2.1193	1.95263e-05	0.00029795
Mboat2	-2.11931	0.000926544	0.00879837
Specc1l	-2.12155	1.2552e-10	5.49445e-09
Vgll3	-2.1222	1.48546e-06	2.86691e-05
Tmem47	-2.12232	3.15064e-08	8.90596e-07
Efcab2	-2.12686	0.00038898	0.00416074
Fgfr3	-2.12911	1.27095e-07	3.12764e-06
Tln2	-2.1305	1.49872e-08	4.49209e-07
Ptgis	-2.13091	6.67148e-07	1.39254e-05
Gm20705	-2.13172	0.000958908	0.00904921
Hoxa5	-2.1343	6.05978e-06	0.000103063
Fhl1	-2.13792	2.78908e-08	7.99537e-07
Pi16	-2.13826	9.14375e-06	0.000149356
Tacc2	-2.13919	2.7881e-10	1.16193e-08
Mamdc2	-2.13995	8.57306e-09	2.68439e-07
Fxyd1	-2.14067	0.000188011	0.00221251
Gucy1a2	-2.14244	1.96829e-05	0.000300039
Upk3b	-2.14844	2.43248e-05	0.000362311
Rnf144a	-2.15115	6.75182e-12	3.59575e-10
Prickle2	-2.15181	9.69447e-12	5.07234e-10
9530026P05Rik	-2.15236	7.65262e-05	0.000998121
Mtss1l	-2.15291	4.77414e-11	2.24745e-09
Arhgef9	-2.15389	0.000773669	0.00753405
Sorbs1	-2.15702	2.76942e-07	6.31699e-06
Cyp2b10	-2.15891	3.56382e-06	6.33575e-05
Ccdc85a	-2.16465	1.71741e-08	5.10981e-07
Sdk1	-2.1701	2.19842e-05	0.000331097
Rian	-2.17016	0.000827812	0.00797894
Jph2	-2.1702	5.86375e-07	1.24422e-05
Pde8b	-2.17223	4.32869e-10	1.75003e-08
Ccdc129	-2.18058	0.000377786	0.00406659
Gmpr	-2.18774	0.000410256	0.00436018
Tbx3	-2.18921	3.83693e-13	2.53759e-11
Myl9	-2.19027	2.11075e-07	4.94431e-06
Meis1	-2.19716	6.50514e-11	3.00421e-09
Angpt1	-2.19838	6.95877e-10	2.74939e-08
Lrrn3	-2.20089	0.000100487	0.00126522
Lmod1	-2.20822	0.00067041	0.00665163
Sh3rf2	-2.21375	7.31476e-09	2.32411e-07
Arhgef15	-2.21549	2.45914e-13	1.65791e-11
Ntn4	-2.22123	5.21561e-12	2.83903e-10
Gm13111	-2.22585	0.00095801	0.00904765
Lamc3	-2.2261	0.000156887	0.00188652
Prelp	-2.22636	5.42966e-12	2.94314e-10
Hsf4	-2.22651	0.000277538	0.00311277
Arvcf	-2.22878	6.0052e-05	0.000809273
1190002N15Rik	-2.23271	1.01042e-10	4.50395e-09
Pde3a	-2.24111	2.3701e-12	1.35726e-10
Col13a1	-2.24255	2.94919e-08	8.42457e-07
Scel	-2.24324	1.1285e-09	4.25161e-08
Cntn4	-2.24612	0.00102266	0.00955454
Rasl12	-2.24655	5.03637e-08	1.36043e-06
Gata2	-2.24705	2.98717e-09	1.01966e-07
Plxdc2	-2.2532	1.73627e-10	7.43969e-09
Cnn1	-2.2575	1.42668e-06	2.76611e-05
Raver2	-2.26216	2.23921e-12	1.29449e-10
Calcrl	-2.26334	2.10193e-09	7.42478e-08
Adcy5	-2.2655	5.22755e-08	1.40119e-06
Fgfbp1	-2.26661	0.000616477	0.00618969
Ptpru	-2.26764	8.27429e-07	1.70372e-05
Vwf	-2.26798	1.89979e-08	5.58419e-07
Ntrk3	-2.27054	0.000137477	0.00167463
Epas1	-2.28167	1.86674e-10	7.95669e-09
Cav1	-2.28274	4.99565e-09	1.64369e-07
Smad6	-2.28606	2.29993e-11	1.12176e-09
Edil3	-2.28691	1.48658e-06	2.86691e-05
Hbb-bs	-2.29621	6.33766e-09	2.03669e-07
Tppp	-2.29887	3.58292e-08	9.96584e-07
Abca8b	-2.29891	9.45349e-07	1.91414e-05
Ryr3	-2.30036	0.000463948	0.00483787
Ecm2	-2.3029	3.76823e-07	8.40615e-06
Gulp1	-2.30397	9.87366e-06	0.00015999
Hoxb5	-2.30787	0.000224291	0.00257248
Hlf	-2.31046	1.29289e-09	4.77486e-08
Ccdc8	-2.31092	7.38423e-06	0.000123263
Efcc1	-2.31325	0.00012244	0.00150806
Mturn	-2.3186	8.26865e-08	2.11389e-06
Tal1	-2.31967	5.34763e-08	1.42709e-06
Abi3bp	-2.32505	1.87517e-13	1.28557e-11
Pla2r1	-2.32555	1.24916e-09	4.63231e-08
Ifitm10	-2.33032	0.000232506	0.00265419
Sox7	-2.33287	3.16491e-12	1.79134e-10
Arxes2	-2.33289	0.000427056	0.00450919
Kcnn3	-2.33989	7.80526e-07	1.61397e-05
Tgfbr3	-2.34029	8.20943e-12	4.30606e-10
Pard6g	-2.3412	1.98247e-10	8.42047e-09
Foxp2	-2.35377	9.2018e-07	1.86939e-05
Hmcn1	-2.35462	1.71068e-11	8.47952e-10
Pln	-2.35881	1.15252e-06	2.28794e-05
Lims2	-2.36308	7.37677e-08	1.91403e-06
Gstm1	-2.36448	1.76098e-11	8.71113e-10
Clec14a	-2.37052	7.73626e-12	4.07543e-10
Mfap2	-2.37143	8.63918e-07	1.77285e-05
Cyp2d22	-2.37388	5.84543e-07	1.2425e-05
Myh10	-2.37938	1.92324e-12	1.13147e-10
Cys1	-2.38134	4.06674e-05	0.000573111
Pdlim3	-2.38156	3.18575e-06	5.73482e-05
Gm13387	-2.38475	0.000527668	0.00540732
Irs1	-2.38933	3.68594e-14	2.77735e-12
Cped1	-2.39168	1.19927e-09	4.49042e-08
Cpt1b	-2.39249	0.000243351	0.00276632
Pygm	-2.39567	1.23026e-08	3.74276e-07
Myzap	-2.3988	1.99074e-12	1.16749e-10
Ppp4r4	-2.40253	5.33767e-06	9.19379e-05
Meg3	-2.40606	1.26465e-06	2.48419e-05
Aldh1a1	-2.40676	1.11265e-07	2.77456e-06
Gm26719	-2.40867	0.000200491	0.00233248
Hilpda	-2.41261	1.8667e-07	4.42372e-06
Nhlrc1	-2.41555	0.000305085	0.00337814
Gria3	-2.41743	1.3537e-08	4.08763e-07
Popdc2	-2.41875	5.54464e-06	9.5032e-05
Prdm6	-2.42574	5.29793e-07	1.13905e-05
Reck	-2.42603	2.36366e-13	1.6069e-11
Sdpr	-2.42792	5.1458e-10	2.0567e-08
Amph	-2.43054	3.49027e-05	0.000500566
Tek	-2.43421	7.5927e-12	4.0172e-10
Adcy8	-2.43707	7.17998e-11	3.28471e-09
Sult1d1	-2.44178	0.000258131	0.00291431
Fat3	-2.44234	4.90741e-12	2.67795e-10
Tubb4a	-2.44401	4.20515e-05	0.000590906
Ccdc3	-2.44621	0.000671928	0.00666204
Rgs6	-2.44881	6.27809e-05	0.000840001
Gpc6	-2.45033	9.69059e-06	0.000157443
Nrgn	-2.45103	0.000288653	0.00321971
Dmd	-2.45472	9.68501e-11	4.33297e-09
Alas2	-2.4591	3.20726e-09	1.09173e-07
Snca	-2.46817	0.000298897	0.0033202
Tns1	-2.46913	1.63658e-11	8.12879e-10
Gm26878	-2.47057	0.000167305	0.00199309
Ramp2	-2.47269	2.11053e-12	1.22886e-10
Peg3	-2.47778	2.33588e-07	5.40405e-06
Fmod	-2.4781	2.27501e-07	5.27827e-06
Olfml2a	-2.47939	3.9817e-12	2.19743e-10
Bmp6	-2.48804	1.06548e-12	6.5155e-11
Sstr4	-2.48857	8.33804e-05	0.00107709
4430402I18Rik	-2.49039	0.000480011	0.00498826
Fsd2	-2.49064	0.000129634	0.00159185
Prex2	-2.4912	1.40048e-11	7.02781e-10
Slc27a3	-2.49783	4.43039e-06	7.75733e-05
Mmp28	-2.4988	4.92016e-07	1.06579e-05
Kcns3	-2.50094	0.000175863	0.00208482
1810010H24Rik	-2.50613	7.71495e-08	1.98905e-06
Akap6	-2.50768	9.7578e-07	1.97247e-05
Wscd1	-2.51788	9.52422e-09	2.94912e-07
Bmp3	-2.52367	1.21464e-11	6.21048e-10
Gm3896	-2.52372	2.33417e-05	0.000349809
Slit3	-2.53642	6.70575e-14	4.85728e-12
Dcdc2a	-2.53677	0.000917218	0.00872002
Tenm3	-2.53716	0.000575249	0.00582138
Tmem119	-2.53774	1.11721e-08	3.42451e-07
Cdh13	-2.54001	6.34322e-09	2.03669e-07
Tmem100	-2.54008	3.28659e-12	1.8516e-10
Rab6b	-2.54258	5.72681e-06	9.79474e-05
Bmx	-2.54794	2.65331e-05	0.000392085
Tnn	-2.55279	6.80466e-11	3.13659e-09
Hyal1	-2.55345	3.50465e-09	1.18139e-07
2210011C24Rik	-2.55504	6.91314e-05	0.000915907
Gpr182	-2.56187	4.77497e-09	1.58545e-07
Fendrr	-2.56649	4.02789e-13	2.64234e-11
Cyp4b1	-2.56676	3.091e-08	8.76791e-07
Hba-a2	-2.56803	1.76551e-10	7.55168e-09
Gnao1	-2.57279	3.98681e-13	2.62611e-11
Gfra1	-2.57487	8.80181e-07	1.79864e-05
Ces1e	-2.57566	0.000311942	0.00344155
Klf15	-2.57764	1.21326e-05	0.000192367
Mylk3	-2.57775	0.000589262	0.00595081
Epha1	-2.58054	8.36409e-11	3.76973e-09
Gpr17	-2.58226	4.85911e-07	1.05685e-05
A330076H08Rik	-2.58663	7.23479e-05	0.000951272
Nrap	-2.58921	0.000179032	0.00211622
Scgb1a1	-2.59343	1.25011e-12	7.6063e-11
Csrp3	-2.59643	0.000159228	0.00191183
Gm15883	-2.60609	2.33069e-07	5.39718e-06
Gm20878	-2.61395	0.000494553	0.00512407
Pllp	-2.62417	1.33255e-07	3.27262e-06
Nat8f7	-2.62906	0.000847603	0.00815696
Hpcal4	-2.63179	5.39301e-07	1.1544e-05
Gdf10	-2.63341	2.3958e-05	0.000357285
BB365896	-2.6352	0.000225854	0.00258553
Rab44	-2.63785	3.08432e-05	0.000448678
Atp1a2	-2.6384	5.67324e-14	4.14641e-12
C7	-2.6491	2.20359e-10	9.26269e-09
Tril	-2.65496	6.17485e-09	1.99051e-07
Ppargc1a	-2.6642	2.67165e-05	0.000394555
Fam198a	-2.6797	2.73469e-05	0.000401914
Slc38a4	-2.68324	0.000200937	0.00233544
Lrat	-2.68637	2.03156e-07	4.78183e-06
Gm16141	-2.68788	0.000337062	0.00367537
Cmya5	-2.69011	7.08955e-10	2.792e-08
Edn3	-2.69751	1.36906e-06	2.66989e-05
Lgals12	-2.7046	0.000215752	0.00249019
Colgalt2	-2.70466	3.60743e-07	8.06222e-06
Kank4	-2.70514	3.85625e-12	2.13789e-10
Ctnna3	-2.71012	0.000510899	0.00526652
C530008M17Rik	-2.71254	4.13438e-06	7.28093e-05
Plp1	-2.71355	0.000501642	0.00518647
Cyp2a5	-2.71383	5.96803e-09	1.93409e-07
Scara5	-2.71662	2.83371e-05	0.000415462
Hba-a1	-2.71841	2.29061e-12	1.31794e-10
Agtr1a	-2.7198	2.16591e-06	4.04558e-05
Chst8	-2.72332	4.16056e-07	9.2306e-06
Mme	-2.72902	1.36557e-14	1.07211e-12
Tspan7	-2.73421	4.42979e-14	3.29701e-12
Sptb	-2.73655	4.01993e-06	7.09542e-05
St8sia2	-2.7383	1.25798e-07	3.09885e-06
Hpgd	-2.73867	1.1096e-11	5.7215e-10
Zfp641	-2.73912	5.7169e-08	1.51566e-06
Alpk3	-2.74353	0.00103274	0.00963759
Tbx20	-2.74813	0.000476523	0.00495625
Wnt2	-2.75254	4.21635e-06	7.40427e-05
Frem2	-2.75923	6.21027e-05	0.000831841
Hbb-bt	-2.76003	1.34345e-10	5.85964e-09
Gm20631	-2.76506	8.96437e-08	2.27265e-06
Scn5a	-2.77356	1.25617e-06	2.47089e-05
Sned1	-2.77433	1.11022e-16	1.0984e-14
Mlxipl	-2.78009	0.000149732	0.00180943
Lgr6	-2.78436	2.63687e-07	6.02027e-06
Fam57b	-2.79656	0.00077499	0.00754167
Fmo1	-2.80293	3.50386e-13	2.32363e-11
Ppp1r1b	-2.80535	0.000421311	0.00445433
Cyp2f2	-2.80733	2.88769e-13	1.93079e-11
Gsta3	-2.82299	1.51204e-06	2.90741e-05
Kcnh2	-2.82499	4.52382e-08	1.23018e-06
Tspan18	-2.82647	0	0
Thbd	-2.83003	2.22045e-16	2.13602e-14
Abca6	-2.83516	1.44631e-06	2.80033e-05
Grik3	-2.84061	0.000190122	0.00222744
4933413C19Rik	-2.84072	0.000679562	0.00672324
Prrt4	-2.84396	0.000964706	0.00907577
Mpped2	-2.84776	0.000176133	0.00208701
Hspb7	-2.85476	8.83116e-07	1.80313e-05
P2ry1	-2.85589	9.62164e-05	0.00122155
Adh7	-2.85857	6.88907e-05	0.000913214
Aard	-2.85923	0.000217122	0.00250322
Adgrl3	-2.86791	9.41469e-14	6.69985e-12
Adcy1	-2.86985	0.000367256	0.00397257
Cdkn1c	-2.87103	1.16314e-07	2.89157e-06
Lmntd1	-2.8727	7.09829e-05	0.000936867
Lrp3	-2.87551	1.46214e-08	4.38786e-07
Col17a1	-2.88682	5.2926e-05	0.000726107
Bcan	-2.89618	0.000116265	0.00144296
Ptprb	-2.89882	8.09464e-13	5.09063e-11
Inmt	-2.91536	1.16492e-08	3.56627e-07
Ndrg2	-2.91892	3.64279e-11	1.74868e-09
Cpe	-2.92282	4.1604e-09	1.38707e-07
Synpo2l	-2.9239	0.000555877	0.00564176
Myocd	-2.92465	8.93018e-05	0.00114572
Slc38a5	-2.92519	4.39317e-08	1.19867e-06
Bex2	-2.93202	0.00054063	0.00551128
Pdk4	-2.93289	3.38489e-05	0.0004866
Paqr9	-2.93386	0.000344908	0.00375251
Gabre	-2.93402	7.4457e-05	0.000974259
Myrip	-2.94294	7.83695e-05	0.00101943
Prkag3	-2.9437	3.5192e-05	0.000503825
Cytl1	-2.9519	3.78912e-09	1.27024e-07
Map3k6	-2.9528	5.8037e-05	0.000788668
Pgm5	-2.95585	0	0
Tmem38a	-2.95928	6.31319e-08	1.66288e-06
Gsn	-2.97069	1.11022e-16	1.0984e-14
Mfsd7c	-2.9799	2.03573e-07	4.78702e-06
Igfbp6	-2.98022	1.73144e-09	6.21531e-08
Aoc3	-2.98276	1.03757e-05	0.000167124
Cfd	-2.98477	1.78458e-05	0.00027368
Hmcn2	-2.98741	1.19165e-06	2.356e-05
Abca8a	-2.99132	6.02796e-12	3.25296e-10
Actn2	-2.99261	3.72051e-08	1.0325e-06
Synm	-2.99926	6.66134e-16	6.07205e-14
Myo18b	-3.02552	1.10574e-05	0.000176817
Plin4	-3.04145	3.45333e-11	1.6643e-09
Myl4	-3.04555	5.4746e-08	1.45618e-06
Mapt	-3.05026	0	0
Papln	-3.05757	0.000188701	0.00221544
Sln	-3.06503	9.46622e-05	0.00120686
Fbn2	-3.06919	0.000286254	0.00319727
Tmeff2	-3.08122	0.000644806	0.00643167
Slc6a2	-3.08308	1.16737e-05	0.000185696
Gm28523	-3.08572	0.000540757	0.00551128
Myoz2	-3.0943	6.50252e-07	1.35961e-05
Eda	-3.0995	0.000164834	0.00196846
Srl	-3.10307	3.93888e-06	6.96689e-05
Krt79	-3.11178	0.000927458	0.00880361
Ryr2	-3.11661	2.22045e-16	2.13602e-14
Ucp3	-3.11869	5.41218e-05	0.000740425
Cyp2e1	-3.13129	8.19321e-06	0.000135099
Tnxb	-3.13634	0	0
Pon1	-3.14484	1.9899e-08	5.81396e-07
Acot1	-3.15494	1.99997e-05	0.000304031
Crispld2	-3.15568	2.45581e-13	1.65791e-11
Ltbp4	-3.17014	0	0
Lyve1	-3.17105	1.25387e-11	6.3719e-10
Nt5dc2	-3.18348	2.40055e-09	8.37029e-08
Rbp4	-3.18469	6.04149e-07	1.27399e-05
Smad9	-3.18826	1.40016e-11	7.02781e-10
Grin2a	-3.19321	0.000789218	0.00766174
Cox7a1	-3.20186	0.000879453	0.00842019
Nkain1	-3.20283	0.000360472	0.00390378
Cyp4f15	-3.2193	7.32395e-05	0.000960919
Srms	-3.22121	0.000609997	0.00613222
Cadm2	-3.23087	0.00061713	0.0061937
Tubb1	-3.2498	0.000323098	0.00354013
Myl1	-3.25403	0.000330429	0.0036095
Nrxn2	-3.26084	1.03262e-06	2.07187e-05
Srpx2	-3.26791	8.51312e-07	1.74846e-05
Adamtsl5	-3.26873	9.76996e-15	7.82175e-13
Tcap	-3.27178	1.85401e-07	4.40224e-06
Gm9899	-3.27991	0.000600076	0.00604247
2610027K06Rik	-3.28038	3.01656e-06	5.46257e-05
Ogn	-3.29568	7.09675e-11	3.25274e-09
Ednrb	-3.30085	4.55191e-15	3.83337e-13
Obscn	-3.30923	1.03284e-10	4.58711e-09
Ppbp	-3.3127	1.63015e-05	0.000251742
Vegfd	-3.32284	2.13675e-10	9.01288e-09
Phf24	-3.33206	1.0883e-08	3.34433e-07
Ear2	-3.35469	4.05686e-10	1.6456e-08
Tslp	-3.35965	0.000204164	0.0023673
Ptgfr	-3.36448	1.86037e-08	5.48156e-07
Myom1	-3.36719	1.7306e-10	7.42847e-09
Lrtm2	-3.3717	1.33524e-06	2.61441e-05
Prkg2	-3.37678	1.25041e-07	3.08646e-06
Gm12394	-3.40575	9.40721e-08	2.37503e-06
Tcf21	-3.41207	1.02029e-12	6.30252e-11
Fmo2	-3.42142	1.78732e-08	5.29195e-07
Npr3	-3.44685	4.41011e-11	2.09226e-09
Kcnn2	-3.45315	0.000984978	0.00924861
Kcnj3	-3.45449	4.31276e-05	0.00060498
Adam33	-3.45778	2.09027e-08	6.09987e-07
E030013I19Rik	-3.47346	7.09727e-07	1.47762e-05
Tmem117	-3.48641	2.02769e-05	0.00030786
Omd	-3.49082	9.89828e-05	0.00125145
Eef1a2	-3.49272	1.10056e-06	2.19194e-05
Pclo	-3.49582	1.31503e-06	2.5769e-05
Itga8	-3.49787	1.22125e-15	1.08874e-13
Best3	-3.51606	4.1861e-05	0.00058857
Mybphl	-3.5179	3.11497e-05	0.000451937
Tbx3os1	-3.52881	6.09682e-07	1.28139e-05
Dhtkd1	-3.54866	3.25187e-06	5.84089e-05
Tnnt2	-3.55003	1.61426e-13	1.11932e-11
Myh6	-3.58718	0	0
Grin2c	-3.59499	3.37859e-08	9.50614e-07
Tnni3	-3.60268	1.14254e-11	5.86649e-10
Wnt10b	-3.61092	6.85487e-09	2.18655e-07
Ear1	-3.62136	2.92451e-09	1.00108e-07
Myom2	-3.62499	8.28254e-07	1.70398e-05
Gm12963	-3.62666	0.000138779	0.0016888
Rbm20	-3.63958	3.01889e-06	5.46273e-05
Shisa2	-3.64034	4.862e-09	1.60995e-07
Kcne2	-3.64422	1.57064e-05	0.00024317
Gm3883	-3.65465	4.61888e-05	0.000642001
Fgfr4	-3.67222	1.20803e-12	7.3687e-11
Casq1	-3.67494	8.03613e-05	0.001042
Bex4	-3.69016	7.03676e-06	0.000117867
Gm15940	-3.69822	0.000292944	0.00326151
Ttn	-3.69843	1.78491e-12	1.05954e-10
Tmem182	-3.71152	0.00064531	0.00643407
Atp1a4	-3.74523	2.62756e-06	4.83003e-05
Slc4a1	-3.74899	0.000538316	0.00549331
Sbk3	-3.75438	4.91131e-07	1.06534e-05
Scn3a	-3.75859	1.0103e-14	8.06189e-13
Kcnj5	-3.79829	4.67015e-05	0.000648757
Actc1	-3.81096	0	0
Galnt13	-3.81985	0.000278357	0.00312052
Atp2b2	-3.82218	7.41978e-11	3.37537e-09
Tas2r135	-3.83928	0.000457184	0.00477757
Myl7	-3.85261	2.16405e-12	1.25401e-10
RP23-203D1.2	-3.85729	0.000962118	0.00905908
Arhgap40	-3.86358	7.2926e-06	0.000121817
Spta1	-3.87522	1.41935e-07	3.46133e-06
Retn	-3.89431	0.000469588	0.00489248
Adipoq	-3.92922	4.52508e-05	0.000630765
Txlnb	-3.94317	3.48264e-07	7.80948e-06
Mylk4	-3.99045	9.09751e-07	1.8513e-05
Cox8b	-3.99175	0.000402913	0.00428588
Ldb3	-4.00716	9.53716e-11	4.27469e-09
Gabrq	-4.05929	0.000441405	0.00463657
Pcolce2	-4.10501	0	0
Mpz	-4.1197	2.84569e-06	5.18401e-05
Gm2427	-4.12371	2.71269e-09	9.35149e-08
Esr2	-4.16637	1.04222e-05	0.00016754
Bche	-4.18761	1.31606e-12	7.94795e-11
Slc2a4	-4.22624	1.52268e-07	3.69452e-06
9330159F19Rik	-4.23253	5.53947e-05	0.000755716
Ano5	-4.24398	2.86219e-06	5.20628e-05
Mb	-4.31157	4.50502e-11	2.13314e-09
Adra1d	-4.32299	6.42468e-05	0.000857258
Ckmt2	-4.3258	1.2199e-07	3.0265e-06
Gsg1l	-4.34522	8.38007e-05	0.00108141
Dpysl5	-4.36565	3.55372e-07	7.95681e-06
Fmo3	-4.37695	1.44437e-11	7.23313e-10
Zfp711	-4.38561	1.91313e-05	0.000292107
Glp1r	-4.41051	3.29614e-12	1.85269e-10
Fabp3	-4.45691	1.72851e-12	1.02857e-10
Chrm2	-4.46329	2.22045e-15	1.92317e-13
Ces1f	-4.49409	4.77632e-07	1.04257e-05
Adra1a	-4.52759	1.60316e-13	1.11479e-11
Sox11	-4.52779	8.39721e-06	0.000137996
Prss41	-4.56933	0.000520944	0.0053542
Fibin	-4.59814	6.50224e-12	3.48572e-10
Cpne5	-4.62011	2.01154e-06	3.78337e-05
Smyd1	-4.66014	9.39064e-06	0.000153081
Slc5a12	-4.67831	0.000747552	0.00733035
2010310C07Rik	-4.71489	2.26497e-07	5.25999e-06
Faim2	-4.71588	5.01821e-14	3.71225e-12
Thrsp	-4.72032	3.38951e-06	6.06127e-05
Tnnc1	-4.73061	3.93333e-09	1.31496e-07
Enpp3	-4.82354	1.22424e-05	0.000193477
Xkr4	-4.82932	1.81625e-07	4.32946e-06
Coro6	-4.87251	4.58257e-09	1.52364e-07
Xirp1	-4.89947	1.37191e-05	0.00021431
Car3	-4.9599	1.98544e-08	5.80788e-07
Cyp4a12b	-5.01346	5.43986e-05	0.000743376
Lmod2	-5.0537	2.32004e-08	6.73808e-07
Slc6a4	-5.07167	9.52152e-09	2.94912e-07
Kcna1	-5.08192	0.00046456	0.00484217
Ces1g	-5.12036	1.3324e-07	3.27262e-06
Greb1	-5.15378	4.301e-13	2.80638e-11
Ckm	-5.16664	6.35821e-08	1.67112e-06
Xirp2	-5.19888	1.03179e-08	3.18274e-07
Hrc	-5.20892	1.36366e-06	2.66363e-05
Dgkb	-5.22458	1.57878e-06	3.02315e-05
Mirg	-5.23515	0.000437136	0.00459393
Lsamp	-5.24967	3.46332e-06	6.17511e-05
Chrdl1	-5.27414	0	0
Gm14964	-5.28623	1.03883e-05	0.000167216
Vstm2a	-5.32156	0.000550123	0.00559737
Chia1	-5.36342	2.22045e-16	2.13602e-14
Tas2r143	-5.39769	1.34184e-05	0.000210018
Fam205a1	-5.41084	2.17635e-07	5.08819e-06
Cxxc4	-5.44081	5.93912e-05	0.000802589
A530016L24Rik	-5.54971	0.000765313	0.0074774
Cdh19	-5.57027	9.59505e-05	0.00121945
Syt17	-5.64291	2.53957e-08	7.33192e-07
Gm4956	-5.72253	2.28798e-06	4.25401e-05
Adrb3	-5.74525	3.05667e-12	1.73816e-10
Plin1	-5.74594	4.37884e-08	1.1961e-06
Gm28539	-5.79165	0.000146016	0.00176802
Tas2r126	-5.79406	0.00035221	0.00382171
Cidec	-5.8459	1.22582e-09	4.56178e-08
Fabp4	-5.95266	1.72348e-08	5.12161e-07
Gm45470	-5.99899	3.44354e-10	1.4133e-08
Tnnt3	-6.17491	0.000197568	0.00230177
Atp2a1	-6.21209	0.000130374	0.00159931
Pck1	-6.21794	1.63981e-06	3.13017e-05
Pcdhac2	-6.22975	0.000478436	0.00497401
Ano3	-6.25927	0.000417723	0.00442601
Phospho1	-6.26115	8.43466e-08	2.15181e-06
Mettl7a3	-6.33253	0.000269058	0.00302743
Slc47a1	-6.35543	0.000215564	0.00248998
Csdc2	-6.36947	5.83066e-06	9.94441e-05
Bpifa1	-6.43575	3.81839e-12	2.12173e-10
Scube2	-6.47851	0	0
Trim55	-6.58287	0.000298488	0.00331717
Lep	-6.70575	0.000631867	0.00631555
Dsc3	-6.93697	0.000149865	0.00181014
Gm28635	-7.38209	0.000189335	0.00222073
Ebf2	-7.4091	7.12326e-05	0.000939143
Il22ra2	-7.45848	0.00063989	0.00638525
Chil3	-7.59986	6.71326e-08	1.76064e-06
Osbp2	-7.93096	6.18256e-05	0.000829957
Gp9	-8.16347	0.000311812	0.00344155
Tgm3	-8.18443	0.000315239	0.00347006
Slc7a10	-8.19726	0	0
Cdr1	-8.53409	0.00087588	0.00838929
Olfr458	-8.65951	5.99405e-06	0.000102088
Gm19950	-8.87795	0.000510795	0.00526652
Sphkap	-9.05353	3.10397e-07	7.00134e-06
Gm2163	-9.5772	0.00054736	0.00557158
Slc17a7	-10.0426	2.3607e-05	0.000352915
Hamp	-10.7798	1.9978e-06	3.76044e-05
Gria1	-11.2732	0	0
Myl3	-12.9292	8.03677e-06	0.00013288
Ndst4	-13.703	4.21616e-11	2.01202e-09
Fabp1	-13.9825	0.000283501	0.00317171
Lmod3	-14.96	0.000200912	0.00233544
Asgr1	-19.0708	0.00106054	0.00987055
Acta1	-28.2993	9.79286e-07	1.97791e-05
Htr2c	-38.2406	7.88272e-10	3.0696e-08
Myh2	-63.1842	3.03687e-05	0.000442584
Cd209b	-72.5759	1.85498e-06	3.52431e-05
Myh1	-95.1316	1.88089e-05	0.000287726
Glycam1	-155.345	0	0

## Sheet: MAC old vs Old
Name	Fold change	P-value	FDR p-value
Tmem132e	2405.62	1.58099e-05	0.000232496
Igll1	1012.91	4.32433e-09	1.85946e-07
Vpreb1	221.567	5.42281e-08	1.66852e-06
Lhx2	217.392	3.68542e-08	1.18176e-06
Myh8	109.564	2.5843e-07	6.45094e-06
Krt4	95.0498	7.46106e-07	1.60413e-05
Krt13	78.5069	1.03029e-06	2.14418e-05
Slc6a12	67.8768	9.20349e-10	4.71567e-08
H19	43.8735	4.27515e-11	3.10593e-09
Slit1	43.5324	1.92156e-06	3.71166e-05
Inhba	37.3957	0	0
AA467197	35.6875	0	0
Cxcl9	35.619	0	0
Acod1	32.9963	0	0
Saa3	32.1167	0	0
Arpp21	28.36	4.77428e-06	8.22338e-05
Gm15056	27.7258	1.92957e-13	2.37181e-11
Bcat1	26.3511	1.90989e-08	6.70749e-07
Slc7a11	25.2845	0	0
H2-M2	24.2719	0	0
Ubd	23.8114	0	0
Igf2	23.0877	5.806e-08	1.76413e-06
Clec4e	22.9614	0	0
Hist1h1a	22.6346	2.62279e-12	2.45513e-10
Cxcl5	22.4461	1.88738e-15	3.10372e-13
Sectm1a	21.9676	1.41701e-05	0.000210672
Tspan10	21.9193	2.3566e-05	0.00032588
Tm4sf19	21.407	4.58397e-08	1.43399e-06
Ighv12-3	21.2253	4.03326e-06	7.13383e-05
Hist1h2ag	21.095	3.01427e-09	1.33384e-07
Hist1h2bk	20.6361	7.40186e-13	8.04225e-11
Nos2	20.3079	0	0
Hist1h1b	20.0822	1.32527e-12	1.31651e-10
Hist1h3h	19.9711	1.77636e-15	2.96116e-13
Gpnmb	19.8985	0	0
Pcdh15	19.6254	5.96079e-13	6.56442e-11
Cxcl13	19.4884	0	0
Igkv4-50	19.3542	9.3999e-08	2.701e-06
Mpl	18.5707	1.14344e-07	3.16959e-06
Hist1h2ak	18.4266	9.1087e-11	6.1071e-09
Gp2	18.3912	6.69687e-13	7.30889e-11
Cxcl11	18.2485	3.95239e-14	5.40412e-12
Tmem121	18.2072	8.46691e-05	0.00098786
Gtse1	17.853	1.33714e-08	4.91592e-07
BC030867	17.8389	1.70871e-05	0.000248129
Hist1h3c	17.7631	2.22756e-11	1.73209e-09
Hist1h2ah	17.7324	3.12753e-09	1.37645e-07
Cdca5	17.7128	5.54039e-09	2.28934e-07
Hist1h3g	17.6184	3.09363e-11	2.33828e-09
Hist1h2ae	17.555	3.58031e-09	1.55603e-07
Ngp	17.5227	2.29926e-07	5.79889e-06
Hist1h3a	17.395	3.53958e-11	2.65066e-09
Hist1h2an	17.3877	6.18653e-08	1.86809e-06
Kif18b	17.2369	1.21625e-09	6.07826e-08
Stfa2	16.8724	2.0551e-05	0.000290539
Hist1h2ab	16.371	1.92824e-12	1.85492e-10
Kbtbd6	16.2149	3.0716e-05	0.000408954
Hist2h3c2	16.0204	6.37046e-12	5.53729e-10
Uhrf1	15.901	4.16992e-11	3.05685e-09
Cfb	15.8995	0	0
Hist1h2ap	15.8027	6.71874e-12	5.81924e-10
A2m	15.532	1.0117e-10	6.63684e-09
Wfdc17	15.381	0	0
Hist1h2af	15.2581	5.36729e-10	2.96211e-08
Hist1h2bb	14.9884	8.26061e-12	7.02961e-10
Dcstamp	14.9044	1.07259e-12	1.10613e-10
Hist1h3i	14.8436	2.1263e-12	2.01361e-10
Hist1h2bj	14.7178	4.26695e-11	3.10593e-09
Sapcd2	14.4905	1.55778e-06	3.10256e-05
Mcm10	14.4748	4.62748e-10	2.57131e-08
Ighv6-3	14.4114	6.81938e-07	1.48986e-05
Top2a	14.2427	1.38112e-13	1.75071e-11
1700027J07Rik	14.1856	2.59672e-06	4.84655e-05
Stil	14.0583	2.18979e-08	7.5596e-07
Pdcd1	13.9377	0	0
Rtn4r	13.8977	2.73837e-05	0.00037067
2610318N02Rik	13.8036	1.85184e-05	0.000265524
Hist1h2br	13.6865	3.56116e-10	2.03933e-08
Clec4d	13.5093	0	0
Ticrr	13.4566	1.37785e-08	5.03515e-07
Ly6i	13.4297	0	0
Pif1	13.3244	3.33693e-06	6.05173e-05
Il21	13.2098	3.57873e-06	6.42798e-05
Hist1h2bl	13.1098	6.03616e-11	4.2215e-09
Hist1h3b	12.995	9.33565e-11	6.19361e-09
Hist1h2ad	12.9591	9.42379e-09	3.62905e-07
Mex3a	12.8995	2.57674e-08	8.69803e-07
Col24a1	12.8448	5.21805e-15	7.98722e-13
Ccnb2	12.7664	3.0054e-10	1.75409e-08
Cdk1	12.6609	5.76533e-11	4.04371e-09
Hist1h2bp	12.6536	2.46166e-07	6.18286e-06
RP24-499N24.4	12.6134	4.87461e-05	0.000613118
Hist1h2bm	12.3731	1.61251e-08	5.77135e-07
Mmp12	12.3264	0	0
Kif11	12.29	8.06918e-11	5.48569e-09
Cxcl3	12.1799	2.68586e-10	1.58661e-08
Chl1	12.1181	0	0
Pla1a	12.0058	6.86026e-10	3.71033e-08
Trip13	11.9954	9.25768e-08	2.66959e-06
Cst7	11.897	0	0
Hist1h3d	11.8771	8.24755e-10	4.3354e-08
Cdca8	11.7449	5.55306e-09	2.29068e-07
Ccl8	11.7191	4.66294e-14	6.26998e-12
Orm1	11.7027	9.69013e-09	3.71399e-07
Cxcl10	11.6372	5.75873e-13	6.37072e-11
Neil3	11.6332	2.65413e-08	8.92213e-07
Dctd	11.5117	8.16547e-07	1.7402e-05
Hist1h4j	11.2659	8.36619e-11	5.65601e-09
Ccnb1	11.0681	2.63161e-09	1.1817e-07
Kif2c	10.9604	1.81682e-09	8.61945e-08
Knl1	10.8972	2.10954e-10	1.27716e-08
Hist1h4k	10.7808	1.52599e-09	7.41307e-08
Hist1h4f	10.7243	9.99432e-11	6.59192e-09
Plk1	10.5891	1.27731e-08	4.72448e-07
Hist1h4n	10.5198	2.5846e-13	3.08353e-11
Bub1b	10.5013	2.55228e-11	1.95338e-09
Eme1	10.4915	1.08117e-06	2.23563e-05
Plag1	10.4796	4.68551e-07	1.0923e-05
Fam26f	10.4196	0	0
Spag5	10.2208	2.56704e-07	6.42104e-06
Cenph	10.2156	6.4287e-05	0.00077687
Cep55	10.2111	2.24763e-09	1.03408e-07
Pla2g5	10.1938	7.54932e-10	4.01169e-08
Birc5	10.1349	1.52026e-07	4.0349e-06
Hist1h2bg	9.97026	1.13156e-11	9.24449e-10
Asf1b	9.75297	2.34414e-09	1.0724e-07
Nuf2	9.74384	1.31296e-08	4.84162e-07
Cxcl2	9.67634	3.44624e-11	2.58872e-09
Aurkb	9.66022	2.94058e-09	1.30837e-07
Gm44511	9.50832	6.77791e-07	1.48747e-05
Tnni2	9.50744	2.66941e-06	4.96698e-05
Slamf8	9.39182	0	0
Hist1h2ai	9.35026	9.02075e-09	3.48487e-07
Hist1h3f	9.22606	1.3894e-10	8.89872e-09
E2f8	9.12864	4.24724e-08	1.34072e-06
Hist1h2bh	9.12397	6.7114e-08	2.00666e-06
Gpr176	9.09548	6.642e-09	2.67637e-07
Igkv4-91	9.09165	4.38067e-07	1.02714e-05
E230032D23Rik	9.0439	7.38719e-05	0.000875314
Ska1	8.92801	3.52143e-05	0.000463269
Exo1	8.90372	7.88991e-06	0.000127084
Cenpm	8.89682	8.56499e-05	0.000998347
Fignl1	8.8772	4.5421e-09	1.93261e-07
Cdca3	8.76597	3.88543e-07	9.23474e-06
Hist2h3b	8.73604	1.01634e-10	6.64937e-09
Hist3h2ba	8.63116	1.70402e-05	0.000247597
Hist1h4b	8.60534	4.38573e-09	1.87702e-07
Il12b	8.59946	1.46626e-06	2.93953e-05
Tnfsf4	8.59853	5.91392e-06	9.91957e-05
Hist1h2bn	8.59649	2.00553e-08	7.00297e-07
Rgs1	8.55132	0	0
Hist1h2bf	8.52231	1.12395e-07	3.12983e-06
Rrm2	8.47116	8.79063e-10	4.53276e-08
Il1r2	8.41272	1.00844e-07	2.86389e-06
Gpr84	8.3482	1.75665e-07	4.58234e-06
Cdc6	8.34332	1.59796e-06	3.16704e-05
Hist1h4a	8.34277	8.98244e-10	4.61212e-08
Creg2	8.33384	4.85167e-14	6.48199e-12
Ttk	8.32519	1.34636e-06	2.73064e-05
Ighv1-54	8.28611	1.30549e-05	0.000196129
Mki67	8.17597	2.35393e-11	1.81297e-09
Tpx2	8.06663	5.07319e-09	2.1215e-07
Apol11b	8.06505	5.55964e-11	3.92237e-09
Mybl2	7.92321	6.64508e-07	1.46403e-05
Dlgap5	7.83649	7.26116e-08	2.15252e-06
Prr11	7.83079	1.83215e-07	4.73866e-06
Stra6l	7.78956	2.22045e-16	4.12528e-14
Ncapg	7.76114	2.67502e-08	8.97996e-07
Esco2	7.75797	5.36508e-06	9.13752e-05
Lcn2	7.70791	0	0
Dtl	7.69461	1.02453e-07	2.8927e-06
Aoah	7.66539	0	0
Hist1h3e	7.6609	6.5885e-10	3.58727e-08
Kif14	7.62757	1.2315e-07	3.37525e-06
Bub1	7.60717	1.35616e-07	3.63904e-06
Ighv6-6	7.5677	2.90187e-06	5.35855e-05
Cenpn	7.55214	5.70378e-06	9.60683e-05
Ccna2	7.52286	2.72542e-09	1.21932e-07
Spdl1	7.51948	1.11527e-07	3.11278e-06
Kif4	7.47962	5.44193e-08	1.67018e-06
Aspm	7.43073	1.7057e-08	6.06032e-07
Pbk	7.3961	6.43161e-06	0.000106557
Shcbp1	7.39218	6.63949e-06	0.000109301
Gbp10	7.37545	2.08472e-09	9.70133e-08
Cenpe	7.29576	2.17863e-07	5.54857e-06
Dnase1l3	7.28295	0	0
Clec4n	7.2764	0	0
Clspn	7.22918	3.06168e-07	7.42924e-06
Diaph3	7.07854	1.50292e-09	7.3156e-08
Hmmr	7.07838	1.63918e-06	3.2408e-05
Aif1	7.07805	0	0
Myb	7.02795	3.56336e-06	6.4051e-05
Cks2	7.02702	1.497e-06	2.99376e-05
Htr7	6.99668	5.55997e-07	1.26703e-05
Ccl3	6.97767	2.75077e-08	9.18358e-07
Kif15	6.94209	1.6738e-08	5.96972e-07
Brip1	6.93792	1.77886e-08	6.29272e-07
H2afx	6.92858	8.3653e-10	4.37838e-08
Hist1h1d	6.88581	2.07341e-09	9.68573e-08
Clec5a	6.81147	0	0
Ctss	6.8109	0	0
Fgf13	6.79813	1.75768e-05	0.00025418
Cenpf	6.79044	2.72676e-07	6.75802e-06
Ctsk	6.78149	0	0
Brca1	6.78146	2.77836e-08	9.25031e-07
Espl1	6.73397	5.64212e-09	2.31175e-07
Il1rn	6.68001	0	0
Cdca2	6.64492	1.44454e-07	3.85497e-06
BC100530	6.57617	1.18795e-05	0.000181268
Kntc1	6.56275	1.02088e-06	2.12907e-05
Hal	6.56255	0	0
Prss30	6.54559	1.32421e-05	0.000198331
Apol6	6.54515	7.10062e-11	4.88178e-09
Fam64a	6.53664	2.37988e-05	0.00032854
Dmbt1	6.52198	1.2445e-08	4.61013e-07
Scn4b	6.51219	1.04574e-06	2.17033e-05
Mcm6	6.47364	1.69171e-08	6.01941e-07
Depdc1a	6.46667	4.5405e-06	7.87071e-05
Cenpi	6.40246	1.7552e-06	3.43668e-05
Mab21l3	6.39172	2.92922e-07	7.17939e-06
2810417H13Rik	6.32523	1.26758e-07	3.44697e-06
Hcar2	6.32309	0	0
BC023105	6.30237	4.3883e-09	1.87702e-07
Polq	6.29359	3.9964e-07	9.45232e-06
Igsf9	6.26338	1.81715e-05	0.000261073
Myc	6.23383	1.01305e-07	2.8736e-06
Cdh17	6.23046	1.33049e-07	3.58995e-06
Tnf	6.2038	3.55271e-15	5.50739e-13
Cd163l1	6.17618	1.6398e-13	2.04664e-11
Trim30d	6.17142	3.97921e-07	9.43918e-06
Pole	6.14059	9.89365e-08	2.82288e-06
Tgtp1	6.1298	7.31131e-10	3.89371e-08
Msr1	6.10876	0	0
Hist1h2ac	6.10096	6.85561e-05	0.000824775
Rad54b	6.07101	7.44803e-05	0.000881235
Rmi2	6.05148	5.62355e-06	9.48482e-05
Bard1	6.04113	3.5889e-07	8.60558e-06
Lag3	6.03849	2.12873e-09	9.86838e-08
Ccl20	6.02987	3.71759e-05	0.000484361
Kcnj10	5.99757	7.10543e-14	9.10168e-12
Ifng	5.99344	6.87565e-05	0.000826368
Hist1h2ba	5.98728	5.35252e-05	0.000664302
Klrb1b	5.98319	9.12603e-14	1.16288e-11
Gm4841	5.98292	5.36863e-09	2.22592e-07
AI662270	5.93645	1.59761e-13	2.00426e-11
Chek1	5.91613	2.6987e-05	0.000366286
Cd177	5.9037	0	0
Mzb1	5.89995	2.71326e-09	1.21612e-07
Cks1b	5.86272	2.11858e-06	4.05681e-05
Timp1	5.84939	5.13333e-07	1.1867e-05
Igkv6-17	5.83904	4.44496e-06	7.74385e-05
Cyp1b1	5.81815	0	0
Cdca7	5.80827	1.32567e-05	0.000198427
Aurka	5.78277	5.43685e-07	1.24597e-05
Cybb	5.7816	0	0
Ccl2	5.74009	4.27505e-06	7.51778e-05
Fanci	5.72428	1.44909e-05	0.000214526
Ms4a7	5.6977	0	0
Trdv4	5.68418	5.73735e-06	9.65668e-05
Cd200r4	5.66993	1.32117e-14	1.88038e-12
Mis18bp1	5.65568	9.57883e-07	2.00974e-05
Pla2g7	5.59084	0	0
Pla2g2d	5.59005	0	0
Hk3	5.58501	0	0
Ccr5	5.56713	0	0
Traip	5.55211	4.02199e-05	0.000517648
Trem2	5.55002	5.17364e-14	6.80627e-12
Hist2h2bb	5.4946	6.92733e-10	3.73003e-08
Gen1	5.49006	2.69249e-05	0.000365679
Dusp2	5.47971	2.93672e-10	1.71812e-08
F10	5.46122	1.11022e-16	2.14449e-14
Prc1	5.45526	1.85636e-08	6.54783e-07
Il4i1	5.45182	2.40301e-10	1.43344e-08
Fcrl5	5.44192	4.02011e-11	2.95593e-09
AW112010	5.41915	0	0
Slc13a3	5.39034	3.90218e-06	6.94973e-05
Gzmk	5.37769	1.68911e-05	0.000246017
Clec7a	5.34992	0	0
Cenpw	5.34689	7.12696e-05	0.000848788
Iigp1	5.34349	7.46891e-09	2.9414e-07
Kifc1	5.3369	1.08714e-06	2.24608e-05
Slc22a4	5.322	5.99224e-08	1.81392e-06
Gbp5	5.32025	4.7511e-09	2.00056e-07
Slc39a2	5.31124	5.88418e-15	8.84008e-13
Mir155hg	5.3089	1.32227e-05	0.000198162
Slpi	5.30361	0	0
Lockd	5.29899	8.76899e-06	0.000139308
4930427A07Rik	5.28669	9.60458e-06	0.000150326
Ccnf	5.25691	1.68986e-06	3.3248e-05
Insl6	5.23528	4.76968e-05	0.000601086
Nusap1	5.2262	3.13913e-07	7.57507e-06
Melk	5.22147	3.94338e-05	0.000509687
C1qb	5.21688	0	0
Gas2l3	5.21629	0	0
Bcl2a1b	5.2149	0	0
Ighv1-55	5.20011	6.63916e-05	0.000800713
Gm2564	5.16213	3.62445e-05	0.000474258
Ube2c	5.1449	2.60528e-05	0.000355422
Kif20a	5.11817	9.394e-07	1.97607e-05
Lmnb1	5.10776	6.98317e-08	2.07517e-06
Ch25h	5.09375	3.12022e-08	1.0207e-06
Tnfrsf9	5.09059	4.31637e-09	1.85932e-07
Ckap2l	5.0822	1.86234e-06	3.61161e-05
H2-Eb2	5.06818	3.01727e-07	7.35079e-06
Fcgr3	5.06115	0	0
Ect2	5.03014	3.64918e-07	8.72434e-06
Zwilch	5.01922	1.76427e-06	3.44933e-05
1500009L16Rik	5.01405	7.49213e-05	0.000885162
Iqgap3	5.01313	4.41307e-06	7.70483e-05
Slamf7	5.00231	0	0
Kif22	4.9646	4.45135e-07	1.0427e-05
Lpcat2	4.95175	0	0
Zranb3	4.91812	0	0
Racgap1	4.89421	8.15671e-08	2.39178e-06
Acp5	4.86252	0	0
C330027C09Rik	4.85688	1.62731e-06	3.21995e-05
Slfn10-ps	4.85322	1.98127e-08	6.92819e-07
BC055324	4.83829	7.49051e-06	0.000121455
Parpbp	4.81807	7.61453e-05	0.000899187
Lhfpl2	4.80631	0	0
Tnfaip2	4.80265	0	0
Cd14	4.79477	0	0
Hells	4.76625	5.8163e-09	2.37911e-07
Arhgap11a	4.76361	8.67138e-08	2.5195e-06
Tbc1d9	4.76081	0	0
Clca3b	4.74866	3.94621e-06	7.01555e-05
Nfasc	4.74861	7.80494e-05	0.000918109
Cdca7l	4.74199	2.53365e-09	1.14193e-07
Ptafr	4.68254	0	0
Ass1	4.67668	0	0
Mmp19	4.67056	0	0
Psat1	4.6624	1.25664e-07	3.42105e-06
Hist2h2aa1	4.65504	4.2009e-08	1.32954e-06
Lrmp	4.64591	2.99968e-07	7.31526e-06
Gm10645	4.64121	6.90149e-08	2.05592e-06
Slc7a5	4.63272	1.56035e-08	5.62605e-07
Draxin	4.62902	8.69093e-06	0.000138158
Arntl	4.62529	5.94571e-08	1.80208e-06
Tacc3	4.62006	9.47249e-07	1.98914e-05
Ccl6	4.6092	0	0
Phgdh	4.59864	3.86053e-10	2.17999e-08
Fcho1	4.59245	1.42078e-08	5.16874e-07
Mreg	4.58588	2.22045e-16	4.12528e-14
Itgax	4.57625	0	0
F830016B08Rik	4.56997	6.00864e-12	5.24151e-10
Gm43302	4.56425	2.5634e-08	8.67707e-07
Ncapg2	4.56373	3.06424e-07	7.42924e-06
Hpse	4.5486	0	0
Hmox1	4.53814	0	0
Carmil2	4.53389	2.85988e-09	1.27479e-07
Slc11a1	4.52024	0	0
Egr2	4.51786	5.50116e-12	4.86862e-10
Ctla4	4.51643	3.06779e-07	7.42924e-06
Ccl19	4.51248	1.60958e-08	5.76937e-07
Ercc6l	4.50436	8.45677e-06	0.000135142
Art2a-ps	4.48825	7.0913e-10	3.79314e-08
Gbp6	4.47201	8.50129e-08	2.4779e-06
Hist1h4i	4.45916	1.77311e-07	4.62033e-06
Lrp8	4.45833	2.76737e-10	1.6308e-08
C1qc	4.45329	0	0
Stac2	4.45252	7.70476e-09	3.02938e-07
Igkv10-96	4.44989	1.92168e-10	1.17512e-08
Kif20b	4.44755	1.16878e-06	2.39443e-05
Lgals3	4.44597	0	0
Cdc20	4.44358	1.69143e-05	0.000246061
Fpr2	4.41916	0	0
Cdc45	4.4186	2.63543e-05	0.000358932
Cd68	4.41462	0	0
Foxm1	4.39493	2.40586e-05	0.000331187
Clca3a1	4.37564	5.4651e-06	9.26895e-05
Nxpe5	4.3666	2.57381e-06	4.81486e-05
Mcm5	4.36618	1.51757e-07	4.03217e-06
Wfdc21	4.36561	6.32586e-05	0.000767492
Atp6v0d2	4.35581	0	0
Mthfd2	4.34661	8.8562e-10	4.55692e-08
Chaf1a	4.34418	1.65039e-05	0.00024168
C1qa	4.32489	0	0
Cmtm7	4.32459	8.8406e-09	3.42071e-07
Ifi44l	4.28661	7.17566e-11	4.91947e-09
Csmd1	4.27986	1.17528e-12	1.19183e-10
Ighg1	4.27044	9.42312e-07	1.98048e-05
Kynu	4.23311	5.55112e-16	9.65022e-14
Cd1d1	4.21549	0	0
Igkv3-4	4.20777	4.92858e-05	0.000618765
Csf2rb2	4.1715	0	0
Cd274	4.16998	5.62497e-10	3.08335e-08
Fcgr2b	4.16372	0	0
Ptprcap	4.16137	1.06261e-08	3.97262e-07
Tox	4.15936	6.37927e-09	2.57905e-07
Gcsam	4.15008	1.41586e-06	2.85494e-05
Ms4a6d	4.14307	1.16573e-14	1.66892e-12
Csf2rb	4.12901	0	0
Gfi1	4.12772	1.25035e-05	0.000189365
Mmp3	4.11101	3.63162e-08	1.16709e-06
Rnf149	4.10213	0	0
Kif23	4.09254	4.3656e-06	7.64389e-05
Gbp2b	4.08948	2.32063e-09	1.06364e-07
Hmgb2	4.08044	2.61516e-07	6.50785e-06
Cxcl1	4.07651	3.6053e-06	6.46616e-05
Lilrb4a	4.06943	0	0
Ticam2	4.04264	1.63203e-14	2.29597e-12
Olr1	4.04216	0	0
Ctsz	4.03502	0	0
Mag	4.02418	3.07446e-06	5.64727e-05
Sapcd1	4.02103	1.29427e-05	0.000194564
Ctsd	4.01596	0	0
Il7r	4.01567	0	0
Hist1h4h	4.01409	6.52077e-07	1.44435e-05
Il12rb1	4.00822	3.24051e-08	1.05438e-06
Ighv1-14	3.97494	5.42208e-05	0.00067225
Ceacam16	3.95734	6.33377e-05	0.000768068
Hmga1-rs1	3.95377	1.66483e-10	1.03249e-08
Knstrn	3.94864	6.27236e-05	0.000761494
Icos	3.94424	1.48248e-12	1.44902e-10
Gm16685	3.94176	1.45417e-05	0.000215146
Clmp	3.91504	0	0
BC035044	3.88883	1.96774e-05	0.0002799
Fancd2	3.88538	6.88302e-05	0.000826846
Mfsd7a	3.86137	1.05639e-09	5.36749e-08
Gbp11	3.85885	7.21512e-07	1.56787e-05
Gsg2	3.83567	1.82076e-08	6.43158e-07
Cdt1	3.83549	4.38308e-06	7.66346e-05
Mcm3	3.83351	6.68949e-07	1.47072e-05
Incenp	3.82648	1.99393e-07	5.11361e-06
Smc2	3.81026	4.38643e-08	1.37929e-06
Rcc1	3.81011	2.57268e-06	4.81486e-05
Ubash3a	3.80516	9.90915e-07	2.0719e-05
Hvcn1	3.80007	6.17284e-14	8.06283e-12
Xcr1	3.77613	1.535e-08	5.55109e-07
Mcoln2	3.77471	1.45514e-10	9.19873e-09
Tnfrsf26	3.77343	2.70672e-12	2.52399e-10
Cecr2	3.76661	3.76421e-05	0.000489126
Tifa	3.76602	1.55098e-13	1.95584e-11
Sgol2a	3.76526	5.22576e-05	0.000651227
Pask	3.76074	8.58695e-05	0.000998993
Socs1	3.75499	8.06436e-11	5.48569e-09
Mmp14	3.74097	0	0
Gm4951	3.72107	9.71467e-09	3.71754e-07
Ebi3	3.70207	6.58049e-06	0.000108507
Fen1	3.68785	8.52549e-07	1.81059e-05
Ifi202b	3.66646	2.24739e-10	1.35388e-08
Mms22l	3.66015	3.00955e-06	5.54057e-05
Igkv4-59	3.65613	2.88693e-05	0.000387546
Serpina3g	3.64766	2.39956e-09	1.0916e-07
Arnt2	3.63638	1.96485e-07	5.05501e-06
Fcgr4	3.62737	3.10862e-15	4.91284e-13
Gpr55	3.61543	4.09734e-05	0.000525678
Arl11	3.60794	3.45967e-09	1.50899e-07
Ptpn7	3.60093	2.12497e-13	2.59887e-11
Hist2h2ac	3.59592	1.99916e-06	3.84933e-05
Mefv	3.59268	8.96016e-08	2.58993e-06
Gbp8	3.59092	2.23024e-09	1.02802e-07
Cstb	3.58546	0	0
Zbp1	3.58322	3.09974e-13	3.64452e-11
Il21r	3.57429	4.09297e-07	9.66194e-06
Tlr2	3.57413	0	0
Lig1	3.54741	1.13717e-05	0.000174505
Bcl2a1a	3.54493	6.30078e-10	3.44603e-08
Pld3	3.54411	0	0
Tspan33	3.53881	5.05508e-08	1.56328e-06
Trdc	3.53188	9.57404e-09	3.67529e-07
Marcksl1	3.52938	1.11022e-16	2.14449e-14
Wdhd1	3.52748	2.13765e-05	0.000300729
Cenpa	3.52088	5.26501e-05	0.000654777
Itih4	3.50238	0	0
Penk	3.49635	4.92615e-05	0.000618765
Fanca	3.49099	6.19184e-06	0.000103147
Parvg	3.47858	5.55112e-16	9.65022e-14
Rab32	3.4777	2.22045e-16	4.12528e-14
Apex1	3.47608	1.99292e-05	0.00028249
A530032D15Rik	3.46951	7.00281e-10	3.75406e-08
Clec12a	3.46404	4.10338e-13	4.68865e-11
Itgb2	3.46347	0	0
Gbp2	3.45276	3.9777e-08	1.26383e-06
Arg2	3.44283	2.66872e-10	1.58033e-08
Gm4737	3.43326	3.82018e-06	6.81139e-05
Basp1	3.42859	1.88818e-08	6.65044e-07
Cpxm1	3.42718	9.2224e-12	7.73982e-10
Slfn9	3.42383	1.5673e-07	4.13739e-06
Blm	3.41137	4.76252e-05	0.000600571
Lgals3bp	3.41121	0	0
Il1a	3.39503	8.62688e-12	7.29031e-10
Rnf128	3.39454	2.30252e-11	1.78389e-09
Tcrg-C1	3.39436	2.69996e-05	0.000366286
Ifi44	3.39366	2.22045e-16	4.12528e-14
Ccl9	3.36997	4.91207e-12	4.37912e-10
Anln	3.36442	7.79668e-05	0.000918024
Trpm2	3.35244	8.88178e-15	1.3022e-12
Phf11a	3.35019	2.16566e-05	0.000304318
Steap4	3.34511	2.20934e-14	3.09029e-12
Gm13571	3.34173	5.33676e-05	0.000662684
Fcer1g	3.33133	9.99201e-16	1.68879e-13
Gatm	3.31709	4.04121e-14	5.49469e-12
Ezh2	3.31437	2.13107e-06	4.0743e-05
Igkv10-94	3.31361	5.98432e-05	0.000731891
Capg	3.31287	0	0
P2ry13	3.30781	2.19276e-07	5.5649e-06
Mcm2	3.30585	3.5926e-06	6.44813e-05
Atf3	3.30347	1.38937e-09	6.87284e-08
Igkv14-111	3.28795	5.26381e-05	0.000654777
Milr1	3.28706	7.00736e-07	1.52818e-05
Hist1h2be	3.28479	4.98053e-05	0.00062386
Cd6	3.27997	2.94081e-07	7.20056e-06
Pou2af1	3.27741	9.09144e-07	1.92239e-05
Mpeg1	3.27686	0	0
Ccr1	3.26543	2.20182e-11	1.72308e-09
P2ry14	3.22896	8.84182e-13	9.27552e-11
Irgm1	3.21542	2.89809e-07	7.11742e-06
Pde2a_1	3.21187	1.13682e-05	0.000174505
Igtp	3.2118	2.49186e-05	0.000341672
Ighg2b	3.20972	6.99048e-05	0.000836863
Slc7a2	3.20911	0	0
Cd69	3.20871	2.2006e-06	4.19577e-05
Psap	3.20792	0	0
Gla	3.20707	3.66374e-15	5.64354e-13
Bcl2a1d	3.19044	1.42325e-07	3.81068e-06
Cxcl16	3.18849	0	0
Ly75	3.18351	0	0
Pigr	3.16942	2.122e-05	0.000299046
Mad2l1	3.1547	6.06168e-06	0.000101395
Dut	3.15146	1.61176e-05	0.000236449
Acsbg1	3.14417	2.10556e-05	0.000296901
Ncf4	3.14282	1.88738e-15	3.10372e-13
Ncapd2	3.1413	1.4375e-06	2.8914e-05
Plk4	3.13791	7.8939e-05	0.000926334
Oasl1	3.13643	7.27891e-08	2.15516e-06
Mcm7	3.13006	2.00827e-05	0.000284501
Dbf4	3.12975	2.20279e-05	0.000309
Gpr65	3.12697	4.36588e-09	1.87402e-07
Trex1	3.11315	2.73067e-08	9.14153e-07
Hist1h2bc	3.08957	1.59432e-06	3.16497e-05
Kpna2	3.08657	7.74624e-06	0.000124936
Spp1	3.08425	0	0
Car13	3.08255	9.88493e-09	3.76659e-07
Ifi47	3.07087	3.01632e-08	9.90705e-07
Gm42743	3.06697	2.84614e-05	0.000383284
Gm11427	3.05995	2.71065e-05	0.000367531
Igkv6-23	3.05897	1.97503e-05	0.000280445
Tmem173	3.04412	3.61722e-12	3.30962e-10
Tgm1	3.04185	1.70131e-06	3.34192e-05
H2-Eb1	3.03953	3.15303e-14	4.33551e-12
Trim29	3.03254	9.83956e-06	0.000153707
Hist1h1e	3.02347	4.71214e-05	0.000595142
Rgs16	3.02341	2.48391e-05	0.000340775
C130026I21Rik	3.0228	7.66367e-08	2.26357e-06
Il5ra	3.02197	6.20187e-06	0.000103211
Cfp	3.01751	1.22446e-12	1.23145e-10
Cd300lf	3.01412	1.40776e-12	1.38154e-10
Mif	3.00974	1.01135e-09	5.16019e-08
Cdc7	3.00948	3.27964e-05	0.00043404
Ccl5	3.00909	4.50768e-07	1.05387e-05
Mafb	3.00478	5.56011e-11	3.92237e-09
Adgre1	3.00288	1.22125e-15	2.04984e-13
Rnf157	3.0018	6.58362e-07	1.45549e-05
Ighm	2.998	9.26215e-12	7.74646e-10
Vav1	2.99763	0	0
Batf	2.99695	6.20418e-06	0.000103211
Stat1	2.98658	1.0418e-08	3.9189e-07
Gm10851	2.97438	6.44848e-05	0.000778875
Cyba	2.97402	0	0
Gpr141	2.96512	1.09274e-07	3.05339e-06
Rcc2	2.96268	2.37472e-06	4.49075e-05
Fkbp5	2.95203	1.15029e-07	3.18133e-06
Bid	2.95155	1.30981e-07	3.54202e-06
H2-Aa	2.95015	5.02931e-14	6.65236e-12
Serpina3i	2.94677	2.60088e-07	6.47904e-06
Cd52	2.94667	5.64016e-12	4.9556e-10
Vnn1	2.94486	1.21645e-05	0.000184921
Ifi205	2.93894	1.79009e-06	3.49657e-05
Cd72	2.93138	2.4028e-11	1.84477e-09
Ptgir	2.92843	2.10266e-08	7.3002e-07
Ighv2-9	2.92267	2.35133e-05	0.000325517
Adgrg1	2.91971	7.48819e-05	0.000885126
9330175E14Rik	2.91643	4.88528e-08	1.51849e-06
Tlr12	2.91447	2.51362e-08	8.53977e-07
Hist3h2a	2.91252	3.6947e-05	0.000481894
Apobec1	2.90364	1.07003e-12	1.10613e-10
C3	2.90084	1.13742e-12	1.15827e-10
Ripk3	2.89503	6.59883e-08	1.97543e-06
Mcemp1	2.89302	2.14776e-09	9.91884e-08
Gm5431	2.88932	8.29936e-07	1.7641e-05
Sdf2l1	2.87492	8.11717e-12	6.93178e-10
Hmga1	2.87268	2.39853e-05	0.000330551
Cilp	2.87185	1.79735e-05	0.0002593
Ifi204	2.86566	1.78594e-11	1.42046e-09
Tgtp2	2.86362	1.65478e-05	0.000242031
Nek2	2.85952	2.78155e-05	0.000375679
Dnah8	2.85234	7.68019e-05	0.000906061
Podnl1	2.85037	9.87484e-08	2.82082e-06
Tuba1c	2.84893	1.60972e-09	7.77327e-08
Xlr4b	2.84105	7.63386e-05	0.000901032
Ptpn22	2.83979	1.45997e-11	1.17269e-09
Fabp5	2.83691	0	0
Tnfrsf23	2.83248	7.68953e-05	0.000906723
Arhgdib	2.82144	1.11022e-16	2.14449e-14
Prdx1	2.81559	0	0
Fcgr1	2.81199	1.80479e-07	4.69577e-06
S100a8	2.80721	5.43137e-08	1.66905e-06
Plcg2	2.80638	1.31942e-08	4.85809e-07
Cyfip2	2.79616	3.37519e-09	1.47478e-07
Nlrc5	2.79377	6.10813e-11	4.25959e-09
Hcls1	2.79342	0	0
Sema4d	2.77803	2.66454e-15	4.26641e-13
Gm10184	2.77456	4.93557e-05	0.000619185
Cd86	2.77131	9.67433e-07	2.02628e-05
Cd200r1	2.76392	1.57399e-06	3.13228e-05
Ncf1	2.76149	7.9039e-12	6.77342e-10
Parm1	2.76124	4.66772e-09	1.9826e-07
Slc1a2	2.75945	5.55112e-16	9.65022e-14
Sirpa	2.75575	7.77156e-16	1.32269e-13
Zc3h12d	2.74977	2.41505e-09	1.09455e-07
Il1b	2.74935	6.83298e-08	2.0405e-06
Shmt2	2.74786	1.88113e-05	0.000268995
Gm20390	2.74125	1.19707e-05	0.000182318
Malt1	2.73784	0	0
Ninj1	2.73284	4.64535e-11	3.34493e-09
Cd84	2.73126	5.55112e-16	9.65022e-14
Cd300c2	2.73055	1.41275e-10	8.9774e-09
Lin9	2.72888	6.39732e-07	1.4219e-05
Hist1h4c	2.71959	6.04581e-05	0.000737608
Nme1	2.71645	1.33645e-05	0.000199917
Tap1	2.71261	1.43737e-10	9.1101e-09
Was	2.71136	5.56447e-09	2.29151e-07
Nfkbie	2.70675	3.66634e-10	2.08077e-08
Fam20c	2.70633	1.20655e-10	7.78916e-09
Lpxn	2.70529	1.55555e-06	3.10066e-05
Sh3pxd2b	2.6913	5.77316e-15	8.72715e-13
Ly9	2.68563	2.11589e-11	1.66117e-09
Abca13	2.68464	3.82092e-05	0.000495438
Rasa4	2.68314	1.62048e-12	1.57129e-10
Ctsb	2.67877	2.22045e-16	4.12528e-14
Ifi211	2.67822	5.96945e-05	0.000730807
Kcnn4	2.66207	1.08712e-05	0.000167989
Snx10	2.66092	3.33067e-16	6.09487e-14
Clcn7	2.65609	5.55112e-16	9.65022e-14
Lax1	2.65337	1.26134e-09	6.27782e-08
Gm26584	2.65223	8.82625e-07	1.86957e-05
Slc2a1	2.64417	3.37542e-11	2.54338e-09
Kcnab2	2.64314	3.75392e-07	8.96593e-06
Dclk1	2.64263	1.06211e-08	3.97262e-07
RP24-286J21.7	2.63532	8.35437e-10	4.37838e-08
Nckap1l	2.63499	7.77156e-16	1.32269e-13
Dck	2.63433	1.69014e-05	0.00024602
Runx3	2.6311	3.18072e-10	1.84755e-08
Pcna	2.6299	7.47815e-07	1.60497e-05
Klhl6	2.62792	1.1984e-10	7.75712e-09
Il12rb2	2.6273	3.6796e-05	0.000480182
Tnfaip8	2.62709	3.33067e-16	6.09487e-14
Cd33	2.61901	9.53204e-12	7.87793e-10
Cd4	2.61794	4.74407e-07	1.10278e-05
Ppa1	2.61758	1.6691e-07	4.39163e-06
Vcam1	2.61708	3.55271e-15	5.50739e-13
Lrp12	2.61666	9.2171e-11	6.1628e-09
Smpdl3b	2.61434	1.5579e-07	4.1258e-06
C1rb	2.61075	1.48603e-05	0.000219194
Cd3g	2.60824	1.10747e-06	2.28614e-05
Ikbke	2.60623	3.58158e-13	4.13121e-11
Adgrg5	2.60613	1.04058e-06	2.16273e-05
Slc15a3	2.6053	1.65867e-13	2.05963e-11
Cd53	2.60007	3.55271e-15	5.50739e-13
Mx1	2.59707	5.46994e-05	0.000676461
Hist1h1c	2.59228	1.238e-05	0.000187729
Gm15987	2.59225	3.34287e-08	1.08478e-06
Cd79a	2.59062	2.98696e-05	0.000399432
Sept6	2.58996	1.28828e-06	2.6172e-05
Gimap7	2.58424	1.95401e-05	0.000278272
Mthfd1l	2.58311	1.95226e-05	0.000278186
Zap70	2.58067	3.50397e-06	6.31701e-05
Cxcr6	2.57752	3.17037e-08	1.03571e-06
Ikzf1	2.57659	2.75087e-09	1.22845e-07
Fgl2	2.57114	2.72782e-13	3.23852e-11
Serpina3n	2.56813	3.28405e-09	1.44013e-07
Bzw2	2.56693	4.92968e-05	0.000618765
Slc38a1	2.56692	1.49852e-07	3.99025e-06
Plek	2.56167	4.44089e-16	8.00611e-14
Gbp3	2.55971	9.00475e-06	0.000142681
C1s2	2.5591	5.44088e-05	0.000673551
Gvin1	2.55139	2.26163e-06	4.29691e-05
Itgam_1	2.5512	1.37668e-14	1.948e-12
C920009B18Rik	2.54875	7.13021e-06	0.000116623
Hist4h4	2.54854	7.10498e-05	0.000847652
Phf11b	2.54827	5.34873e-07	1.23041e-05
C1s1	2.54658	1.92735e-13	2.37181e-11
H2-Ab1	2.54644	4.24671e-12	3.85659e-10
Lrg1	2.54176	5.01932e-13	5.65556e-11
Itgae	2.53695	1.31182e-07	3.54352e-06
Gpr171	2.53033	1.65815e-06	3.273e-05
H2-Oa	2.53014	2.94445e-05	0.000394831
AB124611	2.53004	2.56972e-08	8.68635e-07
H2-Ea-ps	2.52828	4.81226e-11	3.44877e-09
Oas1a	2.52712	6.17655e-07	1.37913e-05
Epsti1	2.52204	7.4585e-07	1.60413e-05
Pik3cg	2.5127	5.46663e-12	4.85572e-10
Gapdh	2.50753	3.81917e-13	4.38448e-11
Tespa1	2.50664	3.5487e-05	0.000466351
Fth1	2.50637	1.05471e-14	1.51891e-12
Psmb8	2.50136	1.27998e-12	1.28198e-10
Glipr1	2.50123	2.71155e-06	5.03001e-05
Naip2	2.4956	6.6791e-13	7.30889e-11
Adap1	2.49028	1.54904e-07	4.1068e-06
Fscn1	2.49004	2.13877e-07	5.45633e-06
Vmp1	2.48176	4.44089e-16	8.00611e-14
Acpp	2.47164	1.01673e-06	2.12223e-05
Sept1	2.46607	1.14158e-09	5.75234e-08
Blvrb	2.4546	1.07255e-06	2.2216e-05
Irf4	2.45321	7.38284e-06	0.000119863
Ly86	2.45226	4.54788e-07	1.06225e-05
Bcl11a	2.45038	2.89558e-05	0.000388493
Oas3	2.44705	5.24169e-06	8.9447e-05
Tnfaip3	2.44583	1.09821e-11	9.02981e-10
Lck	2.44391	2.70948e-07	6.72204e-06
Gm14548	2.43866	7.40485e-07	1.59627e-05
Rilpl2	2.43682	4.86005e-07	1.12668e-05
Ptpn6	2.42444	3.0601e-11	2.32014e-09
Pgk1	2.42122	4.9196e-11	3.51124e-09
Pkib	2.41837	5.01634e-05	0.000627701
Atad2	2.41304	4.277e-08	1.34836e-06
Cotl1	2.40784	2.28617e-12	2.15662e-10
Ada	2.40411	5.09708e-05	0.000636167
A530040E14Rik	2.40356	2.29811e-06	4.35264e-05
Apoe	2.40128	2.01479e-10	1.22644e-08
Tlr13	2.39995	6.00089e-09	2.4505e-07
Cd63	2.39743	2.94209e-14	4.06844e-12
Gm10131	2.39	3.30277e-05	0.000436388
Igsf6	2.38955	2.06592e-09	9.66929e-08
C3ar1	2.38843	2.6762e-06	4.97581e-05
Pglyrp1	2.38822	9.68483e-06	0.000151387
Cd83	2.38673	1.68065e-06	3.31001e-05
Lyz2	2.38577	5.61662e-13	6.24188e-11
Plcb2	2.38454	9.97646e-13	1.04209e-10
C1ra	2.38392	2.32481e-13	2.80105e-11
Rbl1	2.37707	1.20232e-06	2.45487e-05
Galnt7	2.37487	9.41003e-12	7.81643e-10
Naglu	2.36041	4.16951e-10	2.32747e-08
Lair1	2.3593	5.58986e-08	1.70484e-06
Slain1	2.35317	1.80863e-05	0.00026061
Ctsl	2.35242	4.87388e-14	6.48199e-12
Igkc	2.3503	8.9032e-06	0.000141164
Gna15	2.34994	1.65648e-05	0.000242134
Psme2	2.34967	1.1444e-11	9.2841e-10
Trbc2	2.34857	2.86888e-05	0.000385975
Nup62	2.34615	2.66779e-06	4.96698e-05
Pkdcc	2.34163	5.58373e-06	9.43728e-05
Gusb	2.33412	1.02141e-14	1.4797e-12
Tlr7	2.3321	9.89426e-09	3.76659e-07
Il18bp	2.33076	4.27338e-09	1.84407e-07
Col3a1	2.33056	2.54919e-08	8.64097e-07
Eno1	2.32922	5.41567e-13	6.07403e-11
H2afz	2.32909	1.59483e-08	5.72493e-07
Pim1	2.32882	1.27378e-10	8.20138e-09
Hif1a	2.32613	6.56142e-14	8.4493e-12
Rrm1	2.32122	1.43651e-05	0.000213051
Acsl1	2.31637	4.472e-11	3.22966e-09
Tyrobp	2.31284	3.8023e-11	2.81278e-09
Snx20	2.31188	1.12793e-06	2.32246e-05
Adam8	2.30853	6.65077e-06	0.000109369
Aldh18a1	2.30694	5.4999e-06	9.31501e-05
Irf7	2.30348	7.82192e-08	2.29915e-06
Bri3bp	2.3033	4.08282e-06	7.21625e-05
Trim59	2.30328	8.13377e-05	0.000950816
Slfn2	2.30126	1.17794e-10	7.66543e-09
Amica1	2.29988	6.49085e-06	0.000107247
Prkcb	2.29838	1.72742e-09	8.25969e-08
Hk2	2.29627	1.69378e-09	8.13081e-08
Tubb5	2.29242	1.14631e-05	0.000175575
Snrpd1	2.29152	5.48517e-05	0.000677655
Panx1	2.2903	4.02996e-06	7.13318e-05
Tlr1	2.28586	5.69292e-07	1.29248e-05
Tfdp1	2.28514	9.01822e-06	0.000142801
Ifi207	2.28254	7.22643e-06	0.000117798
Cd74	2.28112	6.627e-10	3.60018e-08
Eno1b	2.28039	1.08021e-09	5.4544e-08
Sfrp1	2.27807	4.3551e-07	1.02213e-05
Hn1l	2.27688	2.06027e-08	7.18378e-07
Frrs1	2.2764	8.36614e-06	0.000133957
Ak2	2.27501	2.44335e-07	6.14321e-06
Ccdc88b	2.2744	9.25039e-08	2.66959e-06
Prdx5	2.27318	1.1201e-12	1.15026e-10
Dok3	2.2722	4.52901e-06	7.85653e-05
Casp3	2.27173	6.27665e-07	1.39944e-05
Tlr9	2.27018	2.46595e-05	0.000338693
Ltb	2.26926	3.2897e-06	5.98391e-05
Esd	2.26558	6.88338e-15	1.02151e-12
Laptm5	2.26502	1.79217e-10	1.09869e-08
Anpep	2.26444	1.12588e-12	1.15133e-10
Rnf19b	2.26235	5.59311e-10	3.0728e-08
Tgif1	2.26103	1.81293e-07	4.69894e-06
H2-DMb2	2.25907	2.82529e-08	9.36812e-07
Hn1	2.25521	9.36339e-08	2.69369e-06
Igf1	2.25287	2.434e-06	4.57443e-05
Lcp2	2.25239	9.8881e-10	5.05581e-08
Dera	2.24755	3.40882e-06	6.15916e-05
1600014C10Rik	2.23518	1.06519e-09	5.40097e-08
Slc37a2	2.23193	1.0018e-07	2.85167e-06
Cd37	2.22771	7.35407e-07	1.58955e-05
Stat4	2.22547	8.68646e-06	0.000138158
Litaf	2.22418	4.66294e-14	6.26998e-12
Casp4	2.22321	1.21782e-06	2.48443e-05
Slfn8	2.22114	8.44393e-10	4.40453e-08
Wdfy4	2.21429	5.58064e-08	1.70484e-06
Spn	2.21117	2.51582e-08	8.53977e-07
Bst2	2.20915	1.34199e-07	3.60898e-06
Sh2d2a	2.2073	3.57328e-05	0.000468822
Irf8	2.20573	8.62945e-10	4.47811e-08
Hdac9	2.20448	6.58725e-06	0.000108545
Glipr2	2.2044	2.58134e-07	6.45018e-06
Fam49b	2.20416	8.24341e-13	8.78347e-11
Hat1	2.20194	9.19562e-07	1.93937e-05
Pgam1	2.20178	4.25326e-13	4.83719e-11
Ncf2	2.19789	3.00389e-09	1.33167e-07
Cxcr4	2.19357	5.62077e-07	1.27969e-05
Mfsd12	2.19154	1.30718e-12	1.30386e-10
Snx5	2.19087	7.68052e-13	8.27118e-11
Cd48	2.18824	1.41502e-07	3.7928e-06
Agap2	2.18784	2.88516e-06	5.33175e-05
Psmb9	2.18581	6.85264e-09	2.72962e-07
Rasal3	2.18246	6.05829e-08	1.83164e-06
Galns	2.18242	1.21489e-05	0.0001848
Sla	2.18154	1.24157e-07	3.3914e-06
Rac2	2.17933	9.49661e-09	3.65132e-07
Tcirg1	2.17834	1.18427e-12	1.19597e-10
Sh3bp2	2.1776	1.23869e-07	3.38734e-06
Cd3e	2.1758	7.73488e-06	0.000124835
H2-Bl	2.17331	6.68083e-07	1.47014e-05
Atp1a3	2.17277	5.7442e-07	1.3017e-05
B2m	2.17233	1.5404e-10	9.68644e-09
Procr	2.1721	4.05011e-05	0.000520716
Rbm38	2.16938	3.99284e-06	7.07776e-05
Pik3r5	2.16622	5.18041e-09	2.15523e-07
Fermt3	2.16443	7.32082e-09	2.88775e-07
Csf2ra	2.16074	9.75494e-08	2.78984e-06
Ipcef1	2.16035	3.92906e-07	9.32932e-06
Lgals9	2.15739	2.16942e-05	0.000304671
Hmgn2	2.15553	1.27562e-05	0.000192712
Nod2	2.15127	3.71824e-06	6.64423e-05
Atp6v0c	2.14995	1.73817e-12	1.67871e-10
Trpv2	2.14561	6.03829e-09	2.46164e-07
Ifitm1	2.14185	1.84461e-06	3.58008e-05
Creg1	2.14027	8.86369e-12	7.46451e-10
Cdkn1a	2.13796	1.4696e-05	0.000216902
Rnaset2b	2.13166	5.39448e-10	2.97038e-08
Fam96a	2.13157	1.00078e-06	2.09074e-05
Nlrp3	2.12974	5.48478e-05	0.000677655
Smc4	2.12748	8.50295e-06	0.000135791
H2-Q2	2.12516	1.67567e-05	0.000244646
Tfec	2.12514	5.38704e-05	0.000668246
Unc93b1	2.12267	5.30149e-11	3.76174e-09
Kif1a	2.12205	2.20129e-06	4.19577e-05
Tbxas1	2.12194	5.19617e-06	8.88093e-05
Nubp2	2.12096	9.07601e-06	0.00014325
Lgals1	2.12071	7.14103e-07	1.55316e-05
Esr1	2.11851	5.4296e-05	0.000672839
Il2rb	2.1174	1.76776e-05	0.000255182
Lcp1	2.11703	8.10717e-10	4.27083e-08
Casp1	2.11635	1.65212e-05	0.000241788
Sgpl1	2.1153	1.26075e-11	1.0194e-09
Myo5a	2.11277	1.85348e-11	1.46938e-09
Syk	2.11195	1.29869e-08	4.79627e-07
Nampt	2.11076	1.60886e-09	7.77327e-08
Arhgap30	2.11055	1.09739e-10	7.16042e-09
Lacc1	2.10878	7.95529e-06	0.000127884
Parp1	2.10643	1.72443e-05	0.000249965
H2-M3	2.10629	1.19252e-07	3.2832e-06
D10Wsu102e	2.10601	2.30884e-11	1.78389e-09
Bcl3	2.10196	2.63742e-05	0.000359001
Dnmt1	2.10028	1.27656e-05	0.000192736
Baz1a	2.09712	3.38835e-10	1.95416e-08
Coro1a	2.09697	7.94428e-09	3.11851e-07
Dock11	2.09334	1.11254e-08	4.1529e-07
Ifi30	2.08514	6.38133e-08	1.91976e-06
9430076C15Rik	2.08391	1.07104e-09	5.41933e-08
Evl	2.08229	1.02022e-07	2.88859e-06
H2-Q6	2.07514	4.01743e-11	2.95593e-09
Pnp	2.07188	2.26792e-08	7.79615e-07
Slc16a3	2.07053	1.60548e-05	0.00023567
Pgls	2.06955	3.04824e-05	0.00040651
H2-K1	2.06618	2.30995e-09	1.06075e-07
Mmp2	2.06566	3.6757e-09	1.58897e-07
Spi1	2.0638	7.42297e-07	1.59876e-05
Lat2	2.05865	1.6423e-05	0.000240784
Bst1	2.056	1.42617e-09	7.01217e-08
Gm28048	2.05534	2.67807e-05	0.000363924
C4a	2.05472	7.57933e-07	1.62525e-05
Vcan	2.04999	2.95934e-05	0.000396611
Ddx31	2.04975	5.09626e-05	0.000636167
Topbp1	2.04914	5.04326e-05	0.000630421
Smarcc1	2.0476	4.29303e-05	0.000547608
Psmd10	2.04578	5.44875e-05	0.000674182
Mgat4a	2.04382	8.55538e-13	9.05308e-11
Oasl2	2.04071	9.64899e-06	0.000150924
Hexa	2.03931	2.13419e-09	9.87489e-08
Crlf2	2.03189	6.27904e-07	1.39944e-05
Gtf2f2	2.03115	6.34654e-05	0.000769234
Ctse	2.02192	4.67482e-05	0.000591965
Txn1	2.02104	3.67675e-11	2.73653e-09
Zmynd15	2.02087	3.9558e-05	0.000510208
H2-DMa	2.01721	3.28523e-07	7.9086e-06
Relb	2.01616	3.62317e-07	8.67068e-06
Gmfg	2.01439	1.68172e-05	0.000245382
Slc29a3	2.01246	8.35511e-09	3.25876e-07
Bak1	2.01203	5.53949e-07	1.26484e-05
Npm1	2.01019	6.86586e-08	2.04781e-06
Tmem268	2.00682	1.11305e-06	2.29377e-05
Lipa	2.00328	5.63403e-11	3.96303e-09
H2-Q5	2.00313	2.2215e-07	5.6286e-06
Lifr	-2.00245	4.69957e-07	1.09453e-05
Ddo	-2.00275	2.81446e-05	0.000379702
Tns1	-2.00432	2.18861e-07	5.56017e-06
Arhgap42	-2.00435	2.77003e-07	6.84437e-06
Acvrl1	-2.00634	1.22711e-08	4.55962e-07
Dusp1	-2.00963	7.94733e-06	0.00012784
Usp2	-2.01019	7.37903e-06	0.000119863
Tef	-2.01628	2.10673e-09	9.78505e-08
Tmem204	-2.01839	1.34847e-08	4.95007e-07
Kif26a	-2.01893	3.10799e-09	1.37033e-07
Ccdc187	-2.022	4.43234e-06	7.72739e-05
Pllp	-2.02227	7.80091e-05	0.000918078
Rgma	-2.02311	3.57269e-05	0.000468822
Npnt	-2.02317	4.61452e-08	1.4417e-06
Abca17	-2.02531	2.82787e-05	0.00038109
Cdc42ep1	-2.02628	1.71075e-09	8.19611e-08
Sema6a	-2.02758	9.33953e-11	6.19361e-09
Mgat3	-2.02767	5.05693e-05	0.000631804
Plce1	-2.02882	6.69013e-09	2.69014e-07
Reps2	-2.03027	2.17949e-07	5.54857e-06
Rassf8	-2.03182	2.37277e-09	1.08143e-07
Plcb1	-2.03283	1.55776e-09	7.55232e-08
Klf2	-2.03469	2.90792e-08	9.58983e-07
Tie1	-2.03475	3.7909e-11	2.81278e-09
Il17rd	-2.03554	1.8581e-09	8.78103e-08
Dmpk	-2.03619	3.98385e-07	9.44098e-06
Nipal2	-2.03661	1.68512e-05	0.000245731
Igfbp5	-2.03797	3.45111e-07	8.29972e-06
Lurap1l	-2.04315	1.08824e-07	3.04433e-06
Pygm	-2.04324	2.41511e-06	4.54946e-05
Mylk	-2.04354	8.77805e-10	4.53276e-08
Rasl12	-2.0498	1.39482e-06	2.81953e-05
Plekhd1	-2.05003	5.79748e-05	0.000711903
Klf11	-2.05513	2.481e-07	6.225e-06
Dlc1	-2.05757	1.47811e-10	9.31974e-09
Nrep	-2.05768	6.59038e-07	1.4555e-05
Myct1	-2.0579	8.44957e-08	2.4717e-06
Nav2	-2.05814	6.55305e-11	4.53091e-09
Abi3bp	-2.06198	3.94992e-10	2.22016e-08
Col4a5	-2.0628	3.51794e-10	2.02043e-08
Adgrg6	-2.06696	8.40747e-11	5.66818e-09
Aox1	-2.06908	8.40406e-12	7.12676e-10
Angptl2	-2.06947	9.37372e-12	7.81293e-10
Ecm2	-2.06983	1.40842e-05	0.000209524
Samd4	-2.07094	5.01927e-11	3.5719e-09
Pdzd2	-2.07122	1.04961e-09	5.3442e-08
Gm29237	-2.07148	4.5019e-05	0.000572209
Rftn2	-2.07185	1.34574e-07	3.61508e-06
Flrt3	-2.07231	8.34011e-08	2.44262e-06
Tmtc2	-2.07361	4.34354e-08	1.36757e-06
Adrb1	-2.07399	1.19597e-09	5.9892e-08
Sh3tc2	-2.07588	2.41316e-08	8.23723e-07
Vegfa	-2.07879	2.01567e-10	1.22644e-08
Ccdc68	-2.08006	3.101e-05	0.00041219
Slc1a4	-2.08284	1.13044e-07	3.14071e-06
Tmem100	-2.08653	3.63487e-08	1.16709e-06
Thsd4	-2.08741	1.47919e-07	3.9431e-06
Vldlr	-2.08925	2.91398e-07	7.14924e-06
Fgfr3	-2.09168	2.27675e-07	5.74809e-06
Tmem163	-2.09336	4.10234e-05	0.000526042
Vegfd	-2.09516	7.82721e-05	0.000920283
Fendrr	-2.09625	1.04797e-08	3.93067e-07
Pdlim3	-2.09786	5.6856e-05	0.000700284
Ushbp1	-2.10323	1.19292e-10	7.74221e-09
Pxdn	-2.10416	2.04881e-12	1.96314e-10
Shank2	-2.10892	2.08603e-07	5.33295e-06
Obscn	-2.11027	3.94615e-05	0.000509762
Rtkn2	-2.1109	2.41016e-09	1.09437e-07
Tgfb1i1	-2.11118	1.70502e-10	1.05055e-08
Stmn2	-2.11405	3.43947e-08	1.11168e-06
Cyyr1	-2.11684	8.85365e-11	5.95249e-09
Pcsk6	-2.1199	1.91707e-05	0.000273812
Ptprb	-2.12157	4.13785e-07	9.75844e-06
Arhgef15	-2.12692	3.23519e-12	2.99425e-10
Exph5	-2.12774	2.34663e-10	1.40671e-08
Acta2	-2.12815	3.64028e-09	1.57927e-07
Tmem44	-2.12901	3.26364e-09	1.43376e-07
Egfl7	-2.13007	6.40062e-10	3.49278e-08
Daam2	-2.13208	1.00876e-08	3.81893e-07
Myh11	-2.13391	1.54523e-10	9.68644e-09
Ptgis	-2.13771	5.40896e-07	1.24206e-05
Foxf2	-2.13826	5.87424e-07	1.3184e-05
Nectin3	-2.13934	1.37956e-12	1.35934e-10
Sox7	-2.1398	2.79482e-10	1.64301e-08
Efemp1	-2.13983	6.14704e-11	4.27447e-09
Cspg4	-2.14036	1.13823e-11	9.265e-10
Baiap2l1	-2.1405	2.21225e-11	1.7257e-09
Cd36	-2.14125	1.90016e-09	8.94507e-08
Tek	-2.14176	4.4675e-09	1.9042e-07
Abca5	-2.14899	6.37164e-09	2.57905e-07
Bahcc1	-2.15091	1.54821e-10	9.68644e-09
Aldh5a1	-2.15194	7.15458e-06	0.000116943
Rasgef1a	-2.1565	3.9525e-12	3.60285e-10
Smad6	-2.15689	4.45974e-10	2.48378e-08
Tln2	-2.15776	9.90475e-09	3.76659e-07
Palmd	-2.15804	3.32238e-10	1.92067e-08
Meis1	-2.1592	1.40535e-10	8.9538e-09
Angpt1	-2.16033	1.43914e-09	7.06164e-08
Dixdc1	-2.1633	5.77262e-06	9.68924e-05
Gm15609	-2.16869	8.48741e-08	2.47682e-06
Slc16a11	-2.1691	6.04915e-07	1.35316e-05
Cdkl5	-2.17331	1.66722e-10	1.03249e-08
Mamdc2	-2.17389	4.72644e-09	1.99708e-07
Tbx2	-2.17668	5.58453e-12	4.92451e-10
Aplnr	-2.17785	3.99614e-08	1.26803e-06
Cped1	-2.17945	5.49234e-08	1.68353e-06
Mtus2	-2.18382	3.05986e-05	0.000407616
Grb14	-2.18453	2.61724e-09	1.17742e-07
Mustn1	-2.18601	1.03331e-05	0.00016049
Ntn4	-2.18803	1.13192e-11	9.24449e-10
Gstm1	-2.19355	6.99588e-10	3.75406e-08
Npr2	-2.19529	5.80169e-12	5.07919e-10
Cmya5	-2.19569	7.2413e-07	1.57076e-05
Ppl	-2.19657	4.76496e-09	2.00293e-07
Esyt3	-2.20013	1.52689e-05	0.000224965
Cdc42bpg	-2.20035	3.20632e-13	3.73376e-11
Carmn	-2.2007	2.61779e-07	6.50785e-06
Glb1l2	-2.2007	1.09398e-05	0.000168943
C920021L13Rik	-2.20316	1.68835e-05	0.000246017
Slit3	-2.20594	2.07138e-10	1.25719e-08
Pcp4l1	-2.20866	2.89846e-08	9.57162e-07
Slc4a3	-2.20875	1.24221e-05	0.000188249
Flnc	-2.20906	1.43444e-05	0.000212875
Radil	-2.21039	8.48484e-08	2.47682e-06
Ttn	-2.21214	1.8421e-05	0.000264346
Kcnc3	-2.21257	1.15225e-09	5.79412e-08
Nol3	-2.21324	4.29264e-05	0.000547608
Mcc	-2.21654	2.16049e-13	2.62911e-11
Tspan18	-2.21717	6.78091e-11	4.67518e-09
Aqp5	-2.22103	7.11919e-12	6.14422e-10
Dmd	-2.22172	7.08667e-09	2.80904e-07
Pln	-2.22952	3.39409e-06	6.13932e-05
Fam189a2	-2.2347	6.37268e-14	8.24991e-12
Scgb1a1	-2.23901	1.90826e-09	8.96589e-08
Pamr1	-2.23992	5.29178e-07	1.21846e-05
Afap1l1	-2.24271	5.44009e-15	8.27506e-13
Ripply3	-2.24364	4.91082e-08	1.52254e-06
Chst1	-2.24439	4.42801e-06	7.72538e-05
Mettl7a1	-2.24508	8.45145e-10	4.40453e-08
Rab6b	-2.24767	6.04199e-05	0.000737608
Apln	-2.2481	1.97822e-05	0.000280735
Peg3	-2.25254	5.56565e-06	9.4198e-05
Cyp2a5	-2.2558	2.15836e-06	4.12325e-05
Limch1	-2.25931	6.75534e-10	3.66173e-08
Atp1a2	-2.25933	2.8664e-10	1.68102e-08
Runx1t1	-2.25958	9.57768e-06	0.000150098
Abca8a	-2.26252	3.09431e-07	7.486e-06
Thbd	-2.26325	1.00303e-10	6.59774e-09
Scn5a	-2.26595	4.50235e-05	0.000572209
Cybrd1	-2.26883	6.79335e-06	0.000111413
Mtcl1	-2.26937	1.04206e-12	1.08383e-10
Ablim3	-2.27144	8.2645e-13	8.78347e-11
Pltp	-2.27147	2.44249e-12	2.29519e-10
Zfp641	-2.27793	3.97073e-06	7.04884e-05
Prdm6	-2.27823	3.16223e-06	5.77796e-05
Fxyd1	-2.28377	3.46343e-05	0.000456378
Tspan7	-2.28604	4.73728e-10	2.62633e-08
Slc4a5	-2.28769	1.36411e-08	4.99995e-07
Wfdc1	-2.28799	3.14642e-06	5.75339e-05
Bmp4	-2.28895	1.68775e-09	8.11789e-08
Rac3	-2.28943	7.85521e-05	0.000923129
Myl9	-2.29285	3.89527e-08	1.24251e-06
Cpe	-2.29312	6.00705e-06	0.000100619
Slc24a4	-2.29312	6.70931e-09	2.69014e-07
Tppp3	-2.29708	1.37712e-12	1.35934e-10
Cttnbp2	-2.29781	4.43747e-05	0.000565145
Reck	-2.29788	7.71927e-12	6.63857e-10
Cyr61	-2.30025	1.82727e-06	3.55777e-05
Klf4	-2.30345	2.18493e-07	5.55661e-06
Nrn1	-2.31025	3.33232e-05	0.000440054
Cytl1	-2.31053	4.27979e-06	7.52069e-05
Clec14a	-2.31235	2.8108e-11	2.13779e-09
Aox3	-2.31259	3.63308e-11	2.71233e-09
Unc79	-2.31905	2.9844e-05	0.000399309
Lims2	-2.32594	1.00473e-07	2.85666e-06
Cyp2f2	-2.3326	2.08375e-09	9.70133e-08
Stard13	-2.33594	8.76965e-13	9.23964e-11
Prex2	-2.34131	3.05766e-10	1.78032e-08
Sema3c	-2.34496	4.72522e-12	4.22803e-10
Slc27a3	-2.34635	2.05567e-05	0.000290539
Mmp28	-2.35077	2.40283e-06	4.53686e-05
Fhl1	-2.35758	3.6075e-10	2.05619e-08
Chrm2	-2.36032	2.25679e-06	4.29134e-05
Ctnnd2	-2.36419	4.86076e-07	1.12668e-05
Gm15883	-2.36848	3.13077e-06	5.72907e-05
Gpc6	-2.37168	3.16597e-05	0.00041991
Atp1b2	-2.37353	4.97133e-05	0.000623029
Myh10	-2.37445	2.07934e-12	1.97725e-10
Crispld2	-2.37683	4.03148e-08	1.27758e-06
Hykk	-2.38145	2.74852e-08	9.18358e-07
Cav1	-2.38165	7.81202e-10	4.12427e-08
Tacc2	-2.38443	7.76601e-13	8.32639e-11
Prickle1	-2.38597	3.16414e-13	3.70234e-11
Pde8b	-2.38971	3.23563e-12	2.99425e-10
Wnt2	-2.39577	4.40315e-05	0.000561067
Igfbp2	-2.39639	4.8179e-11	3.44877e-09
Fmod	-2.39677	5.84509e-07	1.31598e-05
Elfn1	-2.39853	3.20797e-06	5.85274e-05
Akap5	-2.4	1.62335e-11	1.29538e-09
Abca8b	-2.40182	2.76353e-07	6.83524e-06
Hlf	-2.40421	3.30777e-10	1.91678e-08
Tppp	-2.40917	7.27148e-09	2.87294e-07
Chst8	-2.42212	8.24408e-06	0.000132177
Scn7a	-2.42702	2.84328e-13	3.35921e-11
Mtss1l	-2.42778	2.74225e-14	3.81377e-12
Rgs6	-2.43168	6.57265e-05	0.000793085
Adra1a	-2.43932	3.51619e-06	6.32966e-05
1810010H24Rik	-2.44015	1.14294e-07	3.16959e-06
Tubb4a	-2.44954	2.19699e-05	0.000308365
Fat3	-2.45017	4.27636e-12	3.86907e-10
Baiap3	-2.45656	5.42968e-06	9.2153e-05
Fgf1	-2.45732	6.19504e-14	8.06283e-12
Igfbp3	-2.46548	2.06956e-11	1.63006e-09
Tril	-2.47287	1.06206e-07	2.98481e-06
Nckap5	-2.47303	7.32747e-15	1.08082e-12
Upk3b	-2.47368	5.50479e-07	1.26035e-05
Cnn1	-2.47385	1.03107e-07	2.90443e-06
Cdh2	-2.48018	3.10698e-06	5.70269e-05
Vgll3	-2.4834	4.67609e-09	1.98269e-07
Tns2	-2.48755	2.34701e-13	2.81387e-11
Dusp8	-2.48793	1.11231e-06	2.29377e-05
Pla2r1	-2.49009	6.45577e-11	4.47637e-09
Plxdc2	-2.49416	7.5806e-13	8.19985e-11
Kank4	-2.50101	9.24777e-11	6.16636e-09
Enpep	-2.50252	0	0
Bmp6	-2.50431	5.48783e-13	6.12674e-11
Edn3	-2.50797	1.10247e-05	0.000170038
Arhgef38	-2.50891	1.61891e-11	1.29538e-09
Dpep1	-2.51007	6.78427e-07	1.48753e-05
Snai2	-2.51141	5.26311e-05	0.000654777
Gm7173	-2.5137	6.7837e-06	0.00011133
Col13a1	-2.51445	1.6832e-10	1.03974e-08
Tet1	-2.51732	4.84953e-07	1.12622e-05
Prelp	-2.51905	1.9984e-15	3.26423e-13
Adamtsl5	-2.52314	7.19613e-10	3.84078e-08
Tnn	-2.52653	2.14761e-10	1.29698e-08
Meg3	-2.52795	5.26936e-07	1.21445e-05
Plekha6	-2.54151	2.44249e-15	3.96302e-13
Myh7	-2.54295	3.34677e-12	3.08536e-10
Ciart	-2.55326	7.23427e-07	1.57063e-05
Tmem38a	-2.55513	2.03331e-06	3.90889e-05
Plagl1	-2.55895	2.55421e-10	1.51621e-08
Lpin3	-2.56636	1.02388e-05	0.000159127
C1qtnf7	-2.57695	1.6698e-08	5.96763e-07
Gsn	-2.57741	3.37286e-13	3.90898e-11
Coro6	-2.58139	6.39714e-05	0.000774595
Gja5	-2.58237	1.78806e-10	1.09869e-08
BC067074	-2.58829	9.54881e-12	7.87793e-10
Lrp3	-2.59043	2.98536e-07	7.28763e-06
Actg2	-2.59073	2.20705e-06	4.20307e-05
Sult1d1	-2.59207	4.59726e-05	0.000583646
Bmp3	-2.60004	3.5274e-12	3.23962e-10
Sdpr	-2.60175	2.06051e-11	1.6282e-09
Atp13a4	-2.61237	1.80592e-07	4.69577e-06
Actn2	-2.61336	1.16473e-06	2.38813e-05
Kcnk2	-2.62137	1.03303e-08	3.89795e-07
Ptgfr	-2.62599	1.00622e-05	0.000156781
Ces2g	-2.62748	3.78393e-10	2.1417e-08
Adcy8	-2.63154	1.51623e-12	1.47608e-10
St8sia2	-2.63283	5.77564e-07	1.30644e-05
Rbp4	-2.63537	2.56673e-05	0.000350555
Bche	-2.63619	1.22365e-06	2.49423e-05
Phf24	-2.64491	1.81295e-06	3.53271e-05
2210011C24Rik	-2.66264	2.27904e-05	0.000317683
Ppp1r14a	-2.66489	7.95313e-11	5.43717e-09
9530026P05Rik	-2.66547	2.96577e-07	7.24707e-06
Tmem119	-2.6735	1.48529e-09	7.24428e-08
Jph2	-2.6777	4.10229e-10	2.29521e-08
Id4	-2.67946	2.45727e-05	0.000337691
Fam198b	-2.68628	7.77156e-16	1.32269e-13
Ednrb	-2.69508	9.94442e-11	6.57683e-09
Wscd1	-2.69982	3.99095e-10	2.23806e-08
Col12a1	-2.70834	0	0
Tcf21	-2.70855	5.63786e-09	2.31175e-07
Vmn2r-ps21	-2.71026	6.41496e-05	0.00077598
Ppargc1a	-2.7158	2.77165e-05	0.000374758
Fgfbp1	-2.73338	1.81072e-05	0.00026061
Rtp3	-2.73707	2.62198e-07	6.51162e-06
Adam33	-2.73738	1.28528e-06	2.61329e-05
Hmcn1	-2.73977	2.55351e-15	4.11572e-13
Gm15541	-2.75505	2.29688e-06	4.35264e-05
9130015G15Rik	-2.7905	3.55619e-05	0.000467083
Pgr	-2.79216	4.13562e-05	0.00053003
Wif1	-2.80153	6.04622e-05	0.000737608
Mapt	-2.80237	1.11022e-16	2.14449e-14
Pclo	-2.80311	3.0154e-05	0.000402571
Ldb3	-2.82945	6.647e-07	1.46403e-05
Gm19461	-2.83221	2.07061e-05	0.000292481
Gdf10	-2.87296	7.2311e-06	0.000117798
Inmt	-2.88103	1.67529e-08	5.96972e-07
Akap6	-2.88443	1.50908e-08	5.47363e-07
Synm	-2.88544	6.43929e-15	9.61469e-13
Pon1	-2.92964	1.56737e-07	4.13739e-06
Slc38a5	-2.95021	3.88694e-08	1.24147e-06
Smad9	-2.95269	1.30161e-10	8.35844e-09
Ogn	-2.95752	2.98131e-09	1.32407e-07
Lrat	-2.95855	1.03977e-08	3.91732e-07
Rbm20	-2.96286	4.71677e-05	0.000595418
Pik3c2g	-2.96486	2.30009e-05	0.000319884
Sh3rf2	-2.97047	8.99281e-15	1.31058e-12
Adam1b	-2.97215	1.31903e-05	0.000197797
Tnxb	-2.97936	0	0
Pgm5	-2.99315	0	0
Mme	-3.00059	0	0
Itga8	-3.00123	2.07978e-12	1.97725e-10
Kcnh2	-3.01468	6.99797e-09	2.78295e-07
Lmntd1	-3.0209	3.99953e-05	0.00051503
Prkag3	-3.03595	1.42972e-05	0.000212303
Igfbp6	-3.03838	6.89041e-10	3.71838e-08
4930545L23Rik	-3.04655	4.47863e-05	0.00056979
Cdh13	-3.05543	4.31233e-12	3.88716e-10
S1pr5	-3.06151	3.08959e-05	0.000410899
Atp2b2	-3.07746	5.58493e-08	1.70484e-06
Myl7	-3.07978	1.7733e-09	8.44308e-08
Hsf4	-3.08797	5.86781e-07	1.3184e-05
E030013I19Rik	-3.08957	4.33959e-06	7.60381e-05
Hmcn2	-3.09141	7.25346e-07	1.57199e-05
Colgalt2	-3.09159	8.72119e-09	3.38527e-07
Gdnf	-3.10497	2.22375e-08	7.66596e-07
C1qtnf2	-3.11045	2.93329e-08	9.6604e-07
Tnni3	-3.12339	8.65764e-10	4.48318e-08
Lgr6	-3.13805	1.53295e-08	5.55109e-07
Cdh16	-3.16023	4.55874e-07	1.06376e-05
Ltbp4	-3.16918	0	0
Popdc2	-3.1985	2.42223e-09	1.09577e-07
Bpifa1	-3.2	1.26375e-05	0.000191157
Tnnt2	-3.2053	4.58522e-12	4.1179e-10
Ryr2	-3.21239	0	0
Epha1	-3.21559	2.77556e-15	4.41513e-13
Cpm	-3.21731	0	0
Atp1a4	-3.26072	1.53352e-05	0.000225788
Greb1	-3.29195	5.81401e-08	1.76436e-06
Fgfr4	-3.308	4.35257e-11	3.15277e-09
Fabp3	-3.31225	4.45241e-09	1.9011e-07
Syt17	-3.32353	9.43051e-06	0.000147954
Csrp3	-3.32752	1.921e-06	3.71166e-05
Scel	-3.38782	0	0
9030622O22Rik	-3.39375	2.2284e-05	0.000311694
Dbp	-3.39833	0	0
9230104L09Rik	-3.42353	7.15377e-05	0.000850554
Gm2427	-3.42859	1.12663e-07	3.13369e-06
Ces1f	-3.43483	2.45724e-05	0.000337691
Myh6	-3.44471	0	0
Wnt10b	-3.4451	9.83315e-09	3.75697e-07
Ndst4	-3.46537	1.272e-05	0.000192286
Shisa2	-3.5038	1.3591e-09	6.75056e-08
Kcnj3	-3.50449	3.05988e-05	0.000407616
Ackr4	-3.5088	4.74122e-09	1.99986e-07
Mybphl	-3.53231	1.46831e-05	0.000216843
Grin2c	-3.54464	1.17145e-07	3.23252e-06
Fam57b	-3.56569	2.49832e-05	0.000342365
2010310C07Rik	-3.57404	9.33646e-06	0.000146885
Ppp1r1b	-3.57523	3.69515e-06	6.60783e-05
Slc2a4	-3.57677	2.10216e-06	4.03274e-05
Gria1	-3.58324	1.45423e-08	5.28255e-07
Sstr4	-3.62557	3.78336e-08	1.21157e-06
Actc1	-3.64404	0	0
Sbk3	-3.6835	3.04186e-07	7.39589e-06
Faim2	-3.70836	2.80068e-11	2.13677e-09
Nr1d1	-3.72687	0	0
Ano5	-3.77339	2.59158e-06	4.84438e-05
Myoz2	-3.78739	6.77008e-09	2.70559e-07
Adrb3	-3.80371	7.09667e-08	2.10633e-06
Cntn4	-3.83671	2.77789e-07	6.84989e-06
Pcolce2	-3.83971	0	0
Hpcal4	-3.90914	4.77951e-13	5.41041e-11
Tcap	-3.92175	1.8557e-09	8.78103e-08
T2	-4.04208	5.20456e-05	0.000648917
Glp1r	-4.11288	1.29587e-11	1.04434e-09
Kcnj5	-4.12827	6.22524e-06	0.00010349
Casq2	-4.14292	7.6757e-06	0.000124045
Gm44630	-4.15359	7.94388e-06	0.00012784
Esr2	-4.19126	2.47645e-06	4.63987e-05
Ckmt2	-4.19652	1.9717e-07	5.06728e-06
Bex4	-4.19801	3.50997e-06	6.32315e-05
Mpped2	-4.30193	1.15553e-05	0.000176876
Fcrls	-4.31345	2.92952e-06	5.39733e-05
Bex2	-4.33365	1.31655e-05	0.000197664
Tnnc1	-4.33554	1.39484e-08	5.08958e-07
Gm45470	-4.43143	6.47715e-08	1.94508e-06
Gm26671	-4.45244	2.71986e-05	0.000368574
Scube2	-4.52711	0	0
Slc47a1	-4.56258	7.07226e-05	0.000844162
Scn3a	-4.5955	0	0
Hrc	-4.77105	3.43084e-06	6.19435e-05
Mlxipl	-4.78831	1.93905e-07	4.99423e-06
Chrdl1	-4.87144	0	0
Slc7a10	-5.00948	2.29039e-13	2.77331e-11
Chia1	-6.76146	0	0
Bcan	-7.90521	6.08005e-09	2.47452e-07
Acoxl	-8.53285	0	0
Slc5a12	-9.98779	1.44502e-05	0.000214053
Gkn3	-10.764	1.44907e-06	2.91226e-05
Clca1	-36.9765	3.58022e-07	8.59468e-06
Gm28635	-59.482	3.6647e-09	1.58704e-07
