# Supplementary material for: The Nrf2-SLPI axis in aging and its role in the pathophysiology of pulmonary Mycobacterium avium complex disease
Source: Front Immunol. 2026 Feb 25;17:1733057. doi: 10.3389/fimmu.2026.1733057 (PMC12975742; doi:10.3389/fimmu.2026.1733057)
Supplement: Supplementary Table 3 — See attached Excel file. Differentially expressed genes between each cluster in 100 patients with pulmonary MAC disease. [file DataSheet2.xlsx]

## Sheet: cluster 1 vs cluster 3
Name	Fold change	P-value	FDR p-value
F8A2	34.6022	4.19165e-12	6.32624e-08
TRIM55	7.82492	7.67806e-06	0.0079918
SFT2D3	7.76607	4.99404e-06	0.00717834
PHYHIP	6.85416	3.08517e-05	0.0202448
CTC-260E6.2	5.03173	6.2594e-05	0.0301872
COL6A4P2	2.72995	8.10731e-05	0.0352124
RPL26	2.27521	5.26078e-08	0.000226852
RPS3A	2.14939	1.56421e-07	0.000524618
RPL9	2.13436	2.8785e-08	0.000144813
RPL34	2.13324	3.63977e-10	2.74666e-06
RPS17L	2.08188	7.25966e-06	0.00796088
RPL39	1.94325	1.48897e-06	0.0026438
S100A8	1.91745	0.000111556	0.0430138
RPL17	1.91076	4.7388e-07	0.00119201
RPL7	1.83237	3.63936e-05	0.0219708
ZNF610	1.81079	3.04335e-05	0.0202448
BEX2	1.80788	7.79794e-05	0.0349106
RPS27	1.7898	5.3977e-06	0.00726095
RPL23	1.7393	1.21937e-06	0.00230042
COMMD6	1.71851	7.38462e-06	0.00796088
RPL31	1.70347	2.10839e-08	0.000127283
LRRN3	1.70098	0.000142444	0.0494334
RPS7	1.69347	3.94751e-06	0.00595778
RPS24	1.64891	2.87079e-07	0.00078777
RPL27	1.64081	2.55175e-07	0.000770244
EEF1B2	1.63729	6.40792e-07	0.00138159
RPL41	1.59511	9.90878e-05	0.0404184
RPS15A	1.56057	9.15124e-06	0.00837061
TOMM7	1.55658	7.08708e-05	0.0334255
RPL36A	1.54642	5.36386e-05	0.0284049
RPS21	1.53832	6.6512e-06	0.00796088
AC006486.1	1.53737	9.79861e-05	0.0404184
RPL35	1.53653	3.31503e-06	0.00555913
SNRPD2	1.52408	2.10412e-05	0.0167139
RPL11	1.49637	8.44311e-06	0.00822114
RPS18	1.4963	8.03215e-06	0.00808168
EMR4P	1.48645	6.30046e-05	0.0301872
SNRPE	1.46686	1.90675e-05	0.0155555
RPS29	1.46203	4.00891e-05	0.0231792
RPS10	1.44977	2.51721e-05	0.018478
TMA7	1.43075	3.46456e-05	0.0213424
RPS27A	1.39017	2.80375e-05	0.0192343
PFDN5	1.38522	7.67872e-05	0.0349106
RPS6	1.37133	2.37074e-05	0.0178902
BLOC1S2	1.33945	6.21711e-05	0.0301872
CD3EAP	1.3253	6.11723e-05	0.0301872
WDR5B	1.21957	0.000144902	0.0497031
FLNA	-1.2406	8.37965e-05	0.0356253
STARD8	-1.28779	0.000136819	0.0491651
LMNA	-1.292	8.16586e-05	0.0352124
RASGEF1A	-1.32741	0.000131594	0.0484789
CCL5	-1.33966	0.000142478	0.0494334
RP11-121A8.1	-1.3607	0.00012551	0.0473565
ARHGEF12	-1.43661	0.000134029	0.0487428
CMKLR1	-1.46368	3.29354e-05	0.0207116
CAPN5	-1.56806	2.24154e-05	0.0173489
RGS9	-1.58945	0.00011255	0.0430138
SCD5	-1.61564	5.65918e-05	0.0294521
KLHDC7B	-1.65325	1.13873e-05	0.00982077
ITGB3_1	-1.67648	3.23333e-05	0.0207116
ITGA2B	-1.69449	4.82963e-05	0.0269238
PTGDS	-1.71929	7.72135e-05	0.0349106
OASL	-1.74186	0.000142105	0.0494334
ZNF365	-1.74975	1.38711e-05	0.0116305
SATB2	-1.74989	4.96498e-05	0.0269238
SPATS2L	-1.84034	0.000131697	0.0484789
MT2A	-1.84605	8.95446e-08	0.000337863
HERC5	-1.90903	0.000102554	0.0412745
PDGFRB	-1.92288	5.54001e-07	0.00128635
OAS2	-1.94488	5.66027e-06	0.00726095
OAS1	-1.95245	4.99497e-05	0.0269238
MX1	-2.02111	2.57106e-05	0.018478
CMPK2	-2.14318	9.0739e-05	0.0380411
MYO3B	-2.14486	7.86458e-05	0.0349106
NUAK1	-2.20096	6.85966e-06	0.00796088
ISG15	-2.22938	4.0699e-05	0.0231792
OAS3	-2.25569	2.69121e-05	0.0188917
USP18	-2.37918	9.86939e-06	0.00876198
LY6E	-2.43964	7.10324e-07	0.00142941
RSAD2	-2.6321	3.78333e-05	0.0223921
SIGLEC1	-2.76885	3.60012e-06	0.00571945
IFI44L	-2.92606	9.11884e-06	0.00837061
RAP1GAP	-2.92878	5.9092e-05	0.0301872
MT1L	-3.19414	5.77316e-06	0.00726095
LINC00487	-3.45107	0.000112576	0.0430138
RP11-114F10.3	-6.06487	0.0001085	0.0430138
OTOF	-7.83084	5.36156e-11	5.39462e-07
IFI27	-14.9114	1.46549e-14	4.42359e-10

## Sheet: cluster 2 vs cluster 1
Name	Fold change	P-value	FDR p-value
IGF2	3.67934	2.2014e-05	0.0260763
H19	2.99046	5.92407e-06	0.019564
NME2	2.88522	2.17413e-05	0.0260763
PTGDS	2.15258	1.40005e-05	0.0234781
RHOC	1.45547	7.08202e-06	0.019564
PAPSS2	1.42843	1.82073e-05	0.0260763
MICB	1.41988	4.05355e-05	0.0370777
CALHM2	1.28066	4.49177e-05	0.0380951
CTSC	1.27776	1.68794e-05	0.0260763
KIAA0355	-1.24615	3.6179e-05	0.0342404
PDE7A	-1.27256	1.86364e-05	0.0260763
GAS5	-1.42164	3.03797e-05	0.0336429
ABLIM1	-1.48323	6.47413e-05	0.0432335
NT5DC3	-1.49224	8.22141e-06	0.019564
GRAP	-1.5571	3.28318e-05	0.0341734
ZSCAN18	-1.56904	5.53884e-05	0.040778
PLAG1	-1.59679	6.10425e-05	0.0423972
CXCR5	-1.61954	6.58851e-05	0.0432335
BACH2	-1.64588	3.12075e-05	0.0336429
RNFT2	-1.64806	5.70366e-05	0.0409917
ZNF256	-1.67085	6.18015e-05	0.0423972
EEF1B2	-1.68001	5.27596e-05	0.0403119
RPL31	-1.68524	2.2461e-05	0.0260763
NT5E	-1.6987	2.02326e-05	0.0260763
SCML1	-1.7077	2.11714e-05	0.0260763
P2RX5	-1.74784	4.54339e-05	0.0380951
ZNF300	-1.78415	8.76834e-06	0.019564
PSMD5-AS1	-1.81526	3.4576e-05	0.0342404
ZNF204P	-1.93838	1.04581e-05	0.0210451
RPL34	-2.0242	6.6836e-06	0.019564
SDK2	-2.03582	4.4012e-05	0.0380951
ZNF404	-2.03611	4.72385e-05	0.0383774
RPL9	-2.07482	3.62992e-05	0.0342404
RORC	-2.1008	4.83135e-05	0.0383774
N4BP3	-2.10237	4.86886e-07	0.00489889
AKAP6	-2.11628	5.34198e-05	0.0403119
CR2	-2.12027	3.36308e-06	0.019564
ZNF860	-2.25289	1.35358e-05	0.0234781
NAP1L3	-2.26486	8.79842e-06	0.019564
NPAS2	-2.3773	1.39406e-05	0.0234781
LRRN3	-2.56724	2.49829e-07	0.00377055
NRCAM	-3.25175	9.0739e-06	0.019564
CD248	-4.41122	3.08298e-09	9.30598e-05
LILRA3	-13.902	4.96802e-06	0.019564
F8A2	-38.2379	7.69968e-06	0.019564
CYP26B1	-48.4594	7.81753e-06	0.019564

## Sheet: cluster 2 vs cluster 3
Name	Fold change	P-value	FDR p-value
ARNT2	6.04903	7.63396e-07	0.00768104
DEFA3	4.41655	6.46181e-06	0.0314441
SLPI	2.81353	8.65974e-14	2.61394e-09
ELANE	2.66342	5.45491e-06	0.0314441
PI3	2.09954	1.39062e-06	0.010494
TENM4	-4.91953	7.292e-06	0.0314441
LILRA3	-13.3443	5.52698e-07	0.00768104
