# Supplementary material for: The Nrf2-SLPI axis in aging and its role in the pathophysiology of pulmonary Mycobacterium avium complex disease
Source: Front Immunol. 2026 Feb 25;17:1733057. doi: 10.3389/fimmu.2026.1733057 (PMC12975742; doi:10.3389/fimmu.2026.1733057)
Supplement: Supplementary Table 4 — See attached Excel file. All significantly enriched results of upstream analysis using IPA (p value threshold ≤0.05 using Fisher’s exact test) between each cluster. [file DataSheet3.xlsx]

## Sheet: cluster 1 vs cluster 3
Upstream Regulator	Expr Fold Change	Molecule Type	Predicted Activation State	Activation z-score	p-value of overlap	Target Molecules in Dataset	Mechanistic Network
MYC		transcription regulator	Activated	4.986	2.48e-24	CCL5,FLNA,HERC5,IFI27,IFI44L,ISG15,MX1,OAS1,OASL,PDGFRB,PHYHIP,RPL11,RPL17,RPL23,RPL26,RPL27,RPL31,RPL35,RPL39,RPL41,RPL7,RPL9,RPS10,RPS15A,RPS17,RPS18,RPS21,RPS24,RPS27,RPS27A,RPS29,RPS6,RPS7,RSAD2,SNRPD2,USP18	40 (4)
3,5-dihydroxyphenylglycine		chemical reagent	Activated	4.583	1.02e-29	RPL11,RPL17,RPL23,RPL26,RPL27,RPL31,RPL35,RPL39,RPL41,RPL7,RPL9,RPS10,RPS15A,RPS17,RPS18,RPS21,RPS24,RPS27A,RPS29,RPS6,RPS7
MLXIPL		transcription regulator	Activated	4.583	3.88e-29	RPL11,RPL17,RPL23,RPL26,RPL27,RPL31,RPL35,RPL39,RPL41,RPL7,RPL9,RPS10,RPS15A,RPS17,RPS18,RPS21,RPS24,RPS27A,RPS29,RPS6,RPS7
LH (complex)		complex	Activated	4.123	6.27e-16	EEF1B2,RPL17,RPL23,RPL26,RPL27,RPL31,RPL35,RPL39,RPL7,RPL9,RPS10,RPS15A,RPS17,RPS18,RPS24,RPS6,RPS7
TREX1	-1.18	enzyme	Activated	3.39	5.3e-15	CCL5,CMPK2,IFI27,IFI44L,ISG15,LY6E,MX1,OAS1,OAS2,OAS3,OASL,RSAD2,USP18	19 (12)
MYCN		transcription regulator	Activated	3.369	4.74e-17	LRRN3,RPL11,RPL17,RPL23,RPL26,RPL27,RPL31,RPL35,RPL39,RPL41,RPL7,RPL9,RPS17,RPS24,RPS27,RPS3A,RPS6,RPS7
ETV3		transcription regulator	Activated	3.317	3.89e-17	HERC5,IFI44L,LY6E,MX1,OAS1,OAS2,OAS3,OASL,RSAD2,SIGLEC1,USP18
IRGM		enzyme	Activated	3.293	4.98e-15	CMPK2,HERC5,IFI44L,ISG15,MX1,OAS1,OAS2,OAS3,OASL,RSAD2,USP18	20 (7)
RNASEH2B		other	Activated	3.278	7.78e-14	CCL5,CMPK2,IFI27,IFI44L,ISG15,MX1,OAS1,OAS2,OAS3,RSAD2,USP18	16 (4)
ETV6		transcription regulator	Activated	3.118	2.16e-14	CMPK2,IFI44L,ISG15,MX1,OAS1,OAS2,OAS3,OASL,RSAD2,SIGLEC1	24 (5)
RC3H1		enzyme	Activated	3	2.88e-14	CCL5,IFI27,IFI44L,ISG15,MT2A,MX1,OAS1,OAS2,OAS3,RSAD2	30 (9)
IL1RN	-1.235	cytokine	Activated	3	3.64e-10	IFI27,IFI44L,MX1,OAS1,OAS2,OAS3,OASL,RSAD2,USP18	25 (11)
RCN3		other	Activated	2.985	4.67e-14	RPL11,RPL23,RPL27,RPL31,RPL9,RPS18,RPS24,RPS29,RPS6
F3		transmembrane receptor	Activated	2.935	5.6e-13	CCL5,CMPK2,IFI44L,ISG15,LY6E,MX1,OAS1,OAS2,OAS3,RSAD2,S100A8,USP18	18 (9)
PGR		ligand-dependent nuclear receptor	Activated	2.891	3.47e-08	FLNA,IFI27,IFI44L,ISG15,MX1,OAS1,OAS2,OAS3,OASL,PDGFRB,RSAD2,S100A8	26 (10)
ACKR2		G-protein coupled receptor	Activated	2.828	2.48e-12	CCL5,ISG15,OAS1,OAS2,OAS3,OASL,RSAD2,USP18	21 (7)
SN-011		chemical reagent	Activated	2.828	4.92e-11	ISG15,LY6E,OAS1,OAS2,OAS3,OASL,RSAD2,USP18
STAG2		other	Activated	2.825	6.6e-13	CMPK2,IFI27,IFI44L,ISG15,OAS1,OASL,RSAD2,USP18
UBAP1		other	Activated	2.813	9.09e-15	ISG15,MX1,OAS1,OAS2,OAS3,OASL,RSAD2,USP18	25 (10)
BANF1		other	Activated	2.804	6.21e-11	CCL5,HERC5,IFI27,ISG15,OAS1,OAS2,OASL,RSAD2	17 (8)
Irgm1		enzyme	Activated	2.782	9e-10	CCL5,ISG15,OAS1,OAS2,OAS3,OASL,RSAD2,USP18	21 (16)
MAPK1		kinase	Activated	2.72	3.56e-08	CCL5,HERC5,IFI27,ISG15,ITGA2B,LMNA,OAS1,OAS2,OAS3,OASL,USP18	26 (13)
SIRT1		transcription regulator	Activated	2.646	0.00072	CCL5,CMPK2,LY6E,OAS1,OAS2,RSAD2,USP18	25 (12)
Ttc39aos1		other	Activated	2.629	1.78e-09	CCL5,ISG15,LY6E,OAS2,OAS3,RSAD2,USP18	18 (9)
filgrastim		biologic drug	Activated	2.621	0.000454	CCL5,HERC5,ISG15,MX1,OAS3,OASL,RSAD2
SOCS1		other	Activated	2.612	3.35e-07	IFI27,ISG15,MX1,OAS1,OAS2,RSAD2,USP18	26 (12)
Scd2		enzyme	Activated	2.449	1.9e-09	CMPK2,ISG15,OAS2,OAS3,OASL,RSAD2	18 (8)
ziritaxestat		chemical drug	Activated	2.449	1.52e-08	MX1,OAS1,OAS2,OAS3,OASL,USP18
PRDM1		transcription regulator	Activated	2.449	0.000324	MT2A,OAS1,OAS2,OAS3,RSAD2,S100A8	27 (11)
CITED2		transcription regulator	Activated	2.429	7.68e-05	CMPK2,ISG15,OAS1,OAS3,OASL,RSAD2	25 (10)
SB203580		chemical drug	Activated	2.412	0.00498	CCL5,IFI27,ISG15,MX1,PDGFRB,PTGDS	28 (15)
NGLY1		enzyme	Activated	2.368	1.35e-09	IFI27,IFI44L,OAS1,OAS3,RSAD2,USP18
GHRL	1.122	growth factor	Activated	2.236	2.03e-05	LMNA,RPL39,RPL41,RPS21,RPS29	40 (4)
SP110		transcription regulator	Activated	2.236	8.21e-05	IFI27,LMNA,MX1,OAS1,OAS3
MIF		cytokine	Activated	2.236	0.000113	ISG15,OAS2,OAS3,RPS27,USP18	29 (14)
NKX2-3		transcription regulator	Activated	2.236	0.000635	CMPK2,LY6E,RPL23,RPS29,USP18
DUSP11		phosphatase	Activated	2.219	5e-09	CMPK2,ISG15,OAS1,RSAD2,USP18	21 (10)
RPSA	1.251	translation regulator	Activated	2.219	3.94e-07	CCL5,ISG15,OAS1,OAS3,OASL	21 (10)
USP18	-2.379	peptidase	Activated	2.219	1.44e-06	CCL5,ISG15,MX1,OAS1,OASL	20 (12)
miR-182-5p (and other miRNAs w/seed UUGGCAA)		mature microRNA	Activated	2.219	1.82e-06	CMPK2,IFI44L,ISG15,OAS2,RSAD2
USP8		peptidase	Activated	2.219	3.04e-06	ISG15,OAS1,OAS2,OAS3,OASL
lithium		chemical drug	Activated	2.219	2.03e-05	IFI27,IFI44L,ISG15,OAS1,OAS3	27 (13)
HRAS		enzyme	Activated	2.213	0.000363	CCL5,FLNA,PDGFRB,RAP1GAP,RPL23,RPL39,RPS10,RPS27,RPS6
IL4		cytokine	Activated	2.205	8.31e-08	CCL5,CMPK2,FLNA,HERC5,IFI44L,ISG15,LY6E,MX1,OAS1,OAS2,OAS3,OASL,POLR1G,RPS6,RSAD2,S100A8,SIGLEC1,USP18	23 (13)
ATAD3A		other	Activated	2.189	6.36e-11	IFI27,IFI44L,ISG15,RSAD2,SIGLEC1	18 (5)
PNPT1	-1.189	enzyme	Activated	2	7.17e-07	CCL5,CMPK2,ISG15,OAS1,USP18	17 (6)
IACS-010759		chemical drug	Activated	2	1.44e-06	RPL11,RPL31,RPL34,RPS27
CD276		other	Activated	2	2.28e-06	MX1,OAS1,OAS2,OAS3,RPS6	26 (9)
NCOR1		transcription regulator	Activated	2	1.93e-05	ISG15,OAS1,OAS2,OAS3,PTGDS	19 (6)
IMMT		other	Activated	2	4.21e-05	ISG15,MX1,OAS2,OAS3
miR-199a-5p (and other miRNAs w/seed CCAGUGU)		mature microRNA	Activated	2	9.85e-05	CMPK2,IFI27,ISG15,RSAD2	18 (3)
CLDN7		other	Activated	2	0.000611	MT2A,MX1,RPL34,RPS7
PAX3-FOXO1		fusion gene/product	Activated	2	0.0302	FLNA,RPL26,RPL35,RPS6
KRAS		enzyme	Activated	2	0.057	FLNA,ISG15,MX1,OAS1,PDGFRB,POLR1G,RPS6
resveratrol		chemical drug		1.982	0.0194	CCL5,ISG15,ITGA2B,OAS1
RACK1	1.106	enzyme		1.98	2.23e-06	CCL5,HERC5,ISG15,RSAD2	30 (9)
SOCS3		phosphatase		1.98	0.000326	MX1,OAS1,OAS2,OASL	30 (15)
forskolin		chemical toxicant		1.98	0.216	CCL5,RPS10,S100A8,USP18
ISG15	-2.229	other		1.954	1.39e-05	HERC5,MX1,OAS1,USP18	18 (7)
STAT3		transcription regulator		1.872	1.8e-06	BEX2,CCL5,CMPK2,HERC5,IFI27,ISG15,MX1,OAS1,OAS2,OAS3,OASL,RSAD2,USP18	27 (16)
STAT6		transcription regulator		1.741	0.00411	CCL5,CMPK2,IFI44L,ISG15,OAS3,OASL	30 (16)
budesonide		chemical drug		1.732	0.0173	CAPN5,CCL5,RAP1GAP,ZNF365
SP600125		chemical drug		1.727	0.0266	CCL5,ISG15,PDGFRB,PTGDS
TRIM24		transcription regulator		1.698	1.6e-06	CCL5,CMPK2,ISG15,OAS1,OASL,USP18	25 (11)
fluticasone propionate		chemical drug		1.673	1.68e-05	CCL5,IFI27,MT2A,MX1,OAS2,S100A8
TCR (complex)		complex		1.65	7.93e-13	CCL5,FLNA,HERC5,IFI44L,ISG15,MX1,OAS1,OASL,RPL17,RPL31,RPL7,RPL9,RPS17,RPS3A,RSAD2	35 (15)
METTL3		enzyme		1.633	4.02e-05	ISG15,OAS1,OAS2,OAS3,PDGFRB,ZNF365	26 (11)
ESR1		ligand-dependent nuclear receptor		1.633	0.0381	FLNA,IFI27,IFI44L,ITGA2B,MX1,POLR1G,PTGDS,RPL41,RSAD2
NFE2L2		transcription regulator		1.498	0.0409	CCL5,ISG15,LMNA,LY6E,RSAD2
ETV6-RUNX1		fusion gene/product		1.455	5.92e-05	CCL5,ISG15,OAS1,OAS2,PDGFRB,RPS6,RSAD2	18 (5)
dexamethasone		chemical drug		1.451	4.72e-05	CCL5,CMKLR1,CMPK2,HERC5,ISG15,LY6E,MT1L,MX1,OAS1,OAS3,OASL,PDGFRB,PTGDS,RPL26,RPL7,RPS6,RPS7,RSAD2,S100A8,USP18	32 (16)
IL2		cytokine		1.268	0.000712	ARHGEF12,CAPN5,CCL5,CMKLR1,ISG15,LY6E,MX1,RPS6,S100A8	30 (14)
CEBPA		transcription regulator		1	0.0161	IFI27,ISG15,MT2A,OAS2,S100A8
uranyl nitrate		chemical toxicant		0.896	1.23e-06	RPL23,RPL27,RPL7,RPL9,RPS24,RPS29
DUSP1		phosphatase		0.816	1.2e-05	CMPK2,ISG15,MX1,OASL,RSAD2,USP18	26 (16)
KMT2D		transcription regulator		0.762	0.0086	ISG15,OASL,RSAD2,S100A8
TET2		enzyme		0.577	0.00837	CMPK2,PDGFRB,RSAD2,S100A8
PD98059		chemical - kinase inhibitor		0.536	0.039	CCL5,ITGA2B,MT1L,RPS6,S100A8
PIWIL4		other		0.447	7.42e-05	CAPN5,ITGA2B,RPL41,RPS24,RPS27A
IGF1		growth factor		0.314	0.0436	CCL5,IFI27,PDGFRB,RPS6,ZNF365
TBK1		kinase		0.205	9.95e-11	CCL5,CMPK2,ISG15,OAS1,OAS2,OAS3,OASL,RSAD2,USP18	26 (14)
cycloheximide		chemical reagent		0.152	0.0355	PDGFRB,PTGDS,RSAD2,S100A8
epigallocatechin-gallate		chemical drug		0	0.000174	CCL5,FLNA,ISG15,PDGFRB,RPS27A,RPS6,TOMM7	20 (4)
IRF8		transcription regulator		-0.08	3.7e-05	CCL5,IFI44L,ISG15,OAS1,OAS2,OAS3	25 (14)
ESR2		ligand-dependent nuclear receptor		-0.152	0.0159	LMNA,LRRN3,OTOF,PDGFRB,POLR1G,PTGDS,RSAD2
IL17A		cytokine		-0.186	0.0104	CCL5,ISG15,LRRN3,MT2A,S100A8
rosiglitazone		chemical drug		-0.317	0.00106	CCL5,MYO3B,OAS1,OAS2,OAS3,PDGFRB,S100A8	26 (15)
OSM		cytokine		-0.375	0.000547	ARHGEF12,CCL5,MT2A,MX1,NUAK1,OAS1,S100A8,SNRPE
PTEN		phosphatase		-0.415	0.0125	CCL5,ISG15,LY6E,MT2A,PDGFRB,RPS6,STARD8
cisplatin		chemical drug		-0.607	0.0275	BLOC1S2,CCL5,LMNA,MT2A,MX1,RPS21,S100A8
decitabine		chemical drug		-0.643	5.53e-05	CCL5,EEF1B2,IFI27,ISG15,MX1,OAS1,RPL11,RPL26,RPL9,RPS27,RPS6,TRIM55	46 (11)
FOS		transcription regulator		-0.788	2.67e-06	CCL5,MT2A,PTGDS,RAP1GAP,RPL39,RPL9,RPS18,RPS24,RPS6,RPS7,S100A8
beta-estradiol		chemical - endogenous mammalian		-0.788	0.00197	ARHGEF12,BEX2,CCL5,FLNA,ISG15,LMNA,MT2A,MX1,OAS1,OTOF,PDGFRB,POLR1G,PTGDS,RAP1GAP,RGS9,RPL17,RPL7,RPL9,TRIM55
THPO		cytokine		-0.817	1.05e-06	CMPK2,ISG15,ITGA2B,RPS6,RSAD2,USP18	24 (8)
APP		other		-0.839	0.00454	CCL5,CMPK2,FLNA,PDGFRB,PTGDS,RPS6,RSAD2,S100A8,USP18	24 (18)
E. coli lipopolysaccharide		chemical - endogenous non-mammalian		-0.902	9.36e-05	CCL5,MX1,PTGDS,S100A8	20 (11)
calcitriol		chemical drug		-0.98	0.0165	CCL5,IFI44L,ISG15,MX1,RSAD2,S100A8,STARD8
tretinoin		chemical drug		-1.062	3.88e-08	IFI27,IFI44L,ISG15,ITGA2B,LY6E,MT1L,MT2A,OAS1,OAS2,OAS3,OASL,PDGFRB,PTGDS,RPL11,RPL7,RPS17,RPS6,RPS7,S100A8,SATB2,SNRPE,USP18	29 (11)
E. coli B4 lipopolysaccharide		chemical toxicant		-1.067	0.0123	CCL5,RPL7,RSAD2,USP18
AGT		growth factor		-1.069	0.0245	ARHGEF12,CCL5,ISG15,PDGFRB,PTGDS,RPS24,S100A8,SIGLEC1
TP53		transcription regulator		-1.099	0.00103	CCL5,F8A1 (includes others),HERC5,IFI44L,ISG15,ITGA2B,MT1L,MX1,OAS1,OASL,PDGFRB,PTGDS,RPL7,RPS18,RSAD2,ZNF365	32 (14)
NFKBIA		transcription regulator		-1.165	0.0146	CCL5,ISG15,LY6E,RPS18,S100A8
CD274		transmembrane receptor		-1.192	0.000557	CCL5,MX1,OAS1,OAS2	26 (12)
TGM2	-1.421	enzyme		-1.238	7.29e-07	LY6E,MT2A,OAS1,OAS2,OAS3,OASL,PDGFRB,S100A8	19 (12)
EGOT		other		-1.342	6.45e-09	ISG15,MX1,OAS2,RSAD2,USP18
GLI1		transcription regulator		-1.342	0.0302	CMPK2,LMNA,MT2A,RPL31,SCD5
cigarette smoke		chemical toxicant		-1.347	0.000109	MX1,OAS1,OAS2,OAS3,OASL,RPS6	30 (15)
YAP1		transcription regulator		-1.387	2.4e-22	CCL5,FLNA,IFI27,LMNA,RPL11,RPL17,RPL23,RPL26,RPL27,RPL31,RPL35,RPL39,RPL41,RPL7,RPL9,RPS10,RPS15A,RPS17,RPS18,RPS21,RPS24,RPS27A,RPS29,RPS6,RPS7	40 (3)
imiquimod		chemical drug		-1.464	9.66e-07	CCL5,ISG15,MX1,OAS1,OASL,RPS6,RSAD2,S100A8	28 (14)
tetradecanoylphorbol acetate		chemical drug		-1.642	0.0439	CCL5,ISG15,ITGA2B,MT2A,OAS1,PDGFRB,PTGDS,S100A8
NCOA2		transcription regulator		-1.686	0.00347	CCL5,ISG15,OAS3,OASL	25 (9)
MYD88		other		-1.696	9.69e-05	CCL5,CMPK2,ISG15,OASL,RSAD2,S100A8,USP18	19 (15)
STAT2	-1.214	transcription regulator		-1.706	1.8e-11	CCL5,IFI27,ISG15,MX1,OAS1,OAS2,RSAD2,USP18	25 (13)
PF4		cytokine		-1.718	0.000138	CMPK2,ISG15,RSAD2,USP18	25 (10)
IL15		cytokine		-1.747	0.00105	CCL5,CMKLR1,ISG15,LY6E,MX1,RPS3A,RPS6	25 (11)
CpG ODN 2006		chemical reagent		-1.757	1.35e-07	CCL5,IFI27,IFI44L,MX1,OAS1,OASL,RPS6,RSAD2,USP18	29 (18)
5-fluorouracil		chemical drug		-1.897	6.3e-07	RPL11,RPL23,RPL31,RPL35,RPL7,RPS15A,RPS27A,RPS29,SNRPD2,SNRPE
TYK2		kinase		-1.941	2.15e-06	CMPK2,ISG15,OAS1,OAS2,OAS3,RSAD2	26 (14)
CpG ODN 1826		chemical reagent		-1.953	0.000314	CCL5,OAS1,OAS2,OAS3	20 (15)
Map3k7		kinase		-1.96	8.43e-05	CCL5,CMPK2,ISG15,RSAD2	21 (12)
IFN ALPHA/BETA (family)		group		-1.96	0.000132	CCL5,ITGA2B,LY6E,RSAD2
FCGR2A		transmembrane receptor		-1.964	2.81e-05	CCL5,ISG15,OAS3,USP18	21 (11)
ISGF3 (complex)		complex		-1.969	3.23e-07	HERC5,ISG15,MX1,RSAD2
3p-hpRNA		chemical reagent		-1.98	2.24e-07	CCL5,ISG15,MX1,OAS1,USP18	18 (7)
Duxbl1		transcription regulator		-1.982	5.99e-09	OAS1,OAS2,OAS3,OASL
sudemycin D6		chemical reagent		-1.982	2.81e-08	CCL5,IFI27,MX1,OAS1
stallimycin		biologic drug		-1.982	1.28e-05	IFI27,ISG15,MX1,OAS1	24 (9)
bromodeoxyuridine		chemical drug		-1.982	2.25e-05	IFI27,ISG15,MX1,OAS1	24 (9)
N-ethyl-N-nitrosourea		chemical toxicant		-1.982	4.48e-05	CCL5,ISG15,OAS1,OAS2
MRTFB		transcription regulator		-1.982	0.000452	CCL5,FLNA,LMNA,NUAK1,S100A8
ZBTB10		transcription regulator		-1.982	0.00154	CCL5,ISG15,OAS1,OASL
FAAH		enzyme	Inhibited	-2	3.73e-06	RPL17,RPL7,RPS18,RPS6
SENP3		peptidase	Inhibited	-2	1.52e-05	ISG15,OAS2,OASL,RSAD2	25 (11)
palbociclib		chemical drug	Inhibited	-2	1.68e-05	ISG15,MX1,OAS1,OASL,USP18	25 (12)
APH-1 (family)		group	Inhibited	-2	3.01e-05	RPL35,RPL39,RPS21,RPS29
SASH1		other	Inhibited	-2	7.17e-05	CMPK2,ISG15,OASL,RSAD2
G PROTEIN ALPHA I (family)		group	Inhibited	-2	8.89e-05	CMKLR1,ISG15,RSAD2,USP18
mir-15 (includes others)		microRNA	Inhibited	-2	0.000173	CCL5,ISG15,MX1,OAS1
SAMSN1		other	Inhibited	-2	0.000188	CMPK2,ISG15,OASL,RSAD2	22 (7)
HMG20A		transcription regulator	Inhibited	-2	0.000431	CCL5,FLNA,LY6E,PDGFRB
NFATC2	-1.166	transcription regulator	Inhibited	-2	0.000585	CCL5,CMPK2,ISG15,OASL,RSAD2	29 (11)
etoposide		chemical drug	Inhibited	-2	0.00242	CCL5,EEF1B2,IFI27,IFI44L,OAS2	26 (10)
IFN (family)		group	Inhibited	-2.028	1.14e-07	ISG15,MX1,OAS2,OAS3,OASL,RSAD2,S100A8	26 (13)
LDL (complex)		complex	Inhibited	-2.047	1.99e-07	CCL5,ISG15,MX1,OAS1,OAS2,OAS3,OASL,S100A8,SIGLEC1,USP18	27 (17)
IFIH1	-1.245	enzyme	Inhibited	-2.101	6.77e-14	CCL5,IFI27,IFI44L,ISG15,OAS1,OAS2,RSAD2,SIGLEC1,USP18	20 (13)
IL1B		cytokine	Inhibited	-2.101	0.000389	CCL5,CMPK2,HERC5,ISG15,MT2A,MX1,OAS2,PTGDS,RSAD2,S100A8,SATB2,USP18	26 (14)
PAF1		other	Inhibited	-2.121	2.94e-12	CCL5,HERC5,IFI44L,ISG15,LRRN3,OAS2,OAS3,OASL	20 (7)
doxorubicin		chemical drug	Inhibited	-2.145	1.87e-06	EEF1B2,ISG15,LY6E,OAS1,OAS2,OASL,PTGDS,RGS9,RSAD2,S100A8,USP18,ZNF365	23 (13)
IFNA4		cytokine	Inhibited	-2.164	5.36e-07	ISG15,MX1,OASL,RSAD2,USP18	25 (12)
EIF2AK2	-1.454	kinase	Inhibited	-2.177	1.68e-05	IFI27,ISG15,OAS1,OAS3,USP18	27 (13)
IFNL4		cytokine	Inhibited	-2.203	3.22e-10	ISG15,MX1,OAS1,OAS2,OASL	17 (7)
TICAM1		other	Inhibited	-2.206	0.000103	CCL5,CMPK2,ISG15,OASL,RSAD2	18 (15)
mir-96		microRNA	Inhibited	-2.219	3.17e-07	CMPK2,IFI44L,ISG15,OAS2,RSAD2
IFN LAMBDA (family)		group	Inhibited	-2.236	1.99e-10	ISG15,OAS1,OAS2,OAS3,USP18	16 (5)
mir-183		microRNA	Inhibited	-2.236	9.42e-07	CMPK2,IFI44L,ISG15,OAS2,RSAD2	19 (10)
BTK		kinase	Inhibited	-2.236	3.54e-05	IFI44L,ISG15,MX1,OAS2,OAS3
salmonella minnesota R595 lipopolysaccharides		chemical - endogenous non-mammalian	Inhibited	-2.236	3.83e-05	CCL5,CMPK2,ISG15,OASL,RSAD2	15 (7)
hydroxyurea		chemical drug	Inhibited	-2.236	4.14e-05	CCL5,HERC5,MX1,OAS1,OASL	27 (11)
RRAS2		enzyme	Inhibited	-2.236	7.17e-05	IFI44L,OASL,PDGFRB,RSAD2,USP18
VCAN		other	Inhibited	-2.236	0.000171	IFI44L,MX1,OAS2,OAS3,SPATS2L
TLR9		transmembrane receptor	Inhibited	-2.253	7.93e-08	CCL5,IFI44L,ISG15,MX1,OAS2,OAS3,RSAD2,S100A8,USP18	23 (16)
TNF		cytokine	Inhibited	-2.303	4e-05	ARHGEF12,CCL5,CMKLR1,HERC5,IFI27,ISG15,MT1L,MT2A,MX1,NUAK1,OAS1,OAS2,OAS3,OASL,RGS9,RPS27A,RSAD2,S100A8,ZNF365	33 (18)
CD 437		chemical drug	Inhibited	-2.333	1.54e-08	CCL5,RPL11,RPL36A,RPL39,RPS10,RPS17,RPS27,SNRPD2,TOMM7
TLR3		transmembrane receptor	Inhibited	-2.37	8.94e-10	CCL5,CMPK2,HERC5,IFI44L,ISG15,MX1,OAS1,OASL,RSAD2,S100A8,USP18	21 (15)
STAT1		transcription regulator	Inhibited	-2.378	8.07e-11	CCL5,CMPK2,IFI27,IFI44L,ISG15,LY6E,MX1,OAS1,OAS2,OAS3,OASL,PDGFRB,RSAD2,USP18	26 (12)
2'3'-cyclic guanosine monophosphate-adenosine monophosphate		chemical - endogenous mammalian	Inhibited	-2.408	3.57e-09	CCL5,ISG15,MX1,OAS1,OAS2,RSAD2	25 (13)
TERT		enzyme	Inhibited	-2.415	3.56e-06	CCL5,IFI27,ISG15,MX1,OAS1,OAS2,OASL	19 (14)
1,1-diarylethylene-diammonium derivative		chemical reagent	Inhibited	-2.449	2.65e-08	IFI27,ISG15,OAS1,OAS2,OAS3,OASL
IL21		cytokine	Inhibited	-2.449	1.62e-06	CCL5,CMPK2,ISG15,OAS2,OASL,RSAD2,USP18	29 (18)
IRF5	-1.142	transcription regulator	Inhibited	-2.574	1.11e-08	CCL5,CMPK2,ISG15,OAS1,OAS2,OASL,RSAD2	27 (16)
IFNA1/IFNA13		cytokine	Inhibited	-2.585	6.42e-10	IFI27,ISG15,MX1,OAS1,OAS2,RSAD2,SIGLEC1	26 (13)
IFNB1		cytokine	Inhibited	-2.595	5.21e-08	CCL5,CMPK2,HERC5,IFI27,ISG15,MX1,OAS1,OAS2,RSAD2,USP18	27 (13)
TLR7		transmembrane receptor	Inhibited	-2.598	4.14e-07	CCL5,IFI44L,ISG15,MX1,OAS2,OAS3,RPL26,RSAD2	27 (16)
adavosertib		chemical drug	Inhibited	-2.605	4.65e-08	CCL5,IFI27,ISG15,MX1,OAS1,OAS3,OASL	31 (14)
RIGI	-1.301	enzyme	Inhibited	-2.607	3.18e-11	CCL5,HERC5,IFI27,ISG15,MX1,OAS1,OAS3,RPS7,RSAD2,USP18	26 (14)
IFNAR (family)		group	Inhibited	-2.621	3.34e-08	CCL5,ISG15,OAS1,OAS2,OASL,RSAD2,USP18	21 (14)
IRF9		transcription regulator	Inhibited	-2.63	5.2e-12	CMPK2,IFI27,ISG15,MX1,OAS2,OAS3,OASL,RSAD2,USP18	27 (12)
PML		transcription regulator	Inhibited	-2.63	9.11e-07	IFI27,IFI44L,ISG15,MX1,OAS1,OAS2,OAS3	27 (12)
oblimersen		biologic drug	Inhibited	-2.646	3.86e-10	IFI27,ISG15,MX1,OAS1,OAS2,OASL,RSAD2
ribavirin		chemical drug	Inhibited	-2.813	6.6e-13	HERC5,IFI27,IFI44L,ISG15,MX1,OASL,RSAD2,USP18	31 (13)
ST1926		chemical drug	Inhibited	-2.828	4.09e-08	RPL36A,RPL39,RPL41,RPS10,RPS27,RPS27A,SNRPD2,TOMM7
IL27		cytokine	Inhibited	-2.893	6.43e-08	CCL5,IFI27,ISG15,MX1,OAS1,OAS2,OAS3,OASL,RSAD2	25 (11)
CHROMR		other	Inhibited	-2.915	5.38e-14	IFI27,IFI44L,ISG15,LY6E,MX1,OAS1,OAS2,OAS3,OASL,RSAD2,S100A8,USP18
CGAS		enzyme	Inhibited	-2.932	1.5e-15	CCL5,HERC5,IFI27,IFI44L,ISG15,OAS1,OAS3,OASL,RSAD2,USP18	26 (16)
FOXC1		transcription regulator	Inhibited	-3	2.71e-09	IFI27,ISG15,MX1,OAS1,OAS2,OAS3,OASL,SATB2,USP18
SPI1		transcription regulator	Inhibited	-3	8.74e-08	CMPK2,IFI27,IFI44L,ISG15,LY6E,MT2A,MX1,OASL,RSAD2,USP18	25 (10)
GABA		chemical - endogenous mammalian	Inhibited	-3	7.73e-06	RPL27,RPL31,RPL35,RPL39,RPL41,RPL7,RPS18,RPS21,RPS29
IRF1		transcription regulator	Inhibited	-3.104	6.79e-11	CCL5,CMPK2,IFI27,IFI44L,ISG15,MX1,OAS1,OAS2,OAS3,OASL,RSAD2	27 (16)
pyridostatin		chemical reagent	Inhibited	-3.13	1.38e-14	CCL5,CMPK2,IFI27,IFI44L,ISG15,LY6E,MX1,OASL,RSAD2,USP18	25 (12)
IRF7	-1.24	transcription regulator	Inhibited	-3.137	1.4e-14	CCL5,CMPK2,HERC5,IFI44L,ISG15,MX1,OAS1,OAS2,OAS3,OASL,RSAD2,S100A8,USP18	21 (14)
TWIST1		transcription regulator	Inhibited	-3.138	1.59e-09	IFI27,ISG15,LMNA,MX1,OAS1,OAS2,OAS3,OASL,RSAD2,USP18
PRL		cytokine	Inhibited	-3.162	9.77e-08	CMPK2,HERC5,IFI44L,ISG15,LY6E,OAS1,OAS2,OAS3,RSAD2,USP18	27 (15)
poly rI:rC-RNA		biologic drug	Inhibited	-3.221	7.74e-09	CCL5,CMPK2,IFI27,IFI44L,ISG15,LY6E,MX1,OAS1,OAS2,OAS3,OASL,RPL11,RPL17,RSAD2,S100A8,USP18	21 (13)
IFNG		cytokine	Inhibited	-3.24	0.000125	CCL5,CMPK2,IFI27,IFI44L,ISG15,LY6E,MT2A,MX1,OAS1,OAS2,OAS3,OASL,RSAD2,S100A8,USP18	27 (15)
INTERFERON ALPHA (family)		group	Inhibited	-3.245	3.7e-08	CCL5,HERC5,IFI27,IFI44L,ISG15,MX1,OAS1,OAS2,OAS3,OASL,RSAD2,SIGLEC1,USP18	27 (14)
MAVS		other	Inhibited	-3.255	4.59e-13	CCL5,CMPK2,IFI27,ISG15,MX1,OAS1,OAS2,OAS3,OASL,RSAD2,USP18	20 (15)
sirolimus		chemical drug	Inhibited	-3.271	9.96e-17	BEX2,ISG15,LMNA,PDGFRB,RPL23,RPL27,RPL34,RPL35,RPL41,RPL9,RPS10,RPS17,RPS18,RPS21,RPS24,RPS27,RPS27A,RPS29,RPS3A,RPS6,RPS7,SNRPD2	44 (5)
IRF3		transcription regulator	Inhibited	-3.273	2.95e-12	CCL5,CMPK2,IFI27,IFI44L,ISG15,OAS1,OAS2,OAS3,OASL,RPS7,RSAD2,USP18	27 (15)
IFN BETA (family)		group	Inhibited	-3.281	4.67e-11	CCL5,CMPK2,HERC5,IFI27,ISG15,MX1,OAS1,OAS2,OAS3,OASL,RSAD2,USP18	26 (14)
RIPK2		kinase	Inhibited	-3.317	4.97e-13	CCL5,CMPK2,IFI44L,ISG15,MX1,OAS1,OAS2,OAS3,OASL,RSAD2,USP18	33 (18)
IFNAR1		transmembrane receptor	Inhibited	-3.381	1.68e-12	CCL5,CMPK2,IFI44L,ISG15,LY6E,MX1,OAS1,OAS2,OAS3,OASL,RSAD2,USP18	27 (14)
IFNL1		cytokine	Inhibited	-3.393	6.77e-17	CMPK2,HERC5,IFI27,IFI44L,ISG15,MX1,OAS1,OAS2,OAS3,OASL,RSAD2,USP18	34 (13)
STING1		ion channel	Inhibited	-3.409	1.33e-12	CCL5,CMPK2,IFI27,IFI44L,ISG15,MX1,OAS1,OAS2,OAS3,OASL,RSAD2,USP18	26 (14)
lipopolysaccharide		chemical drug	Inhibited	-3.516	0.00212	CCL5,CMPK2,HERC5,IFI27,IFI44L,ISG15,LY6E,MT2A,MX1,OAS1,OAS2,OAS3,OASL,PTGDS,RSAD2,S100A8,SIGLEC1,USP18	22 (16)
RNY3		other	Inhibited	-3.606	1.77e-26	HERC5,IFI44L,ISG15,LY6E,MX1,OAS1,OAS2,OAS3,OASL,OTOF,RSAD2,SIGLEC1,SPATS2L	28 (7)
IFNA2		cytokine	Inhibited	-3.678	1e-16	CCL5,CMPK2,HERC5,IFI27,IFI44L,ISG15,LY6E,MT1L,MT2A,MX1,OAS1,OAS2,OAS3,OASL,RSAD2,USP18	25 (11)
IMMUNOGLOBULIN (complex)		complex	Inhibited	-3.71	2.03e-07	CCL5,CMPK2,HERC5,IFI27,IFI44L,ISG15,LY6E,MX1,OAS1,OAS2,OAS3,OASL,RPS27A,RPS6,RSAD2,S100A8,SIGLEC1,USP18	31 (15)
vidutolimod		chemical drug	Inhibited	-3.873	4.97e-21	CCL5,CMPK2,HERC5,IFI27,IFI44L,ISG15,LY6E,MX1,OAS1,OAS2,OAS3,OASL,RSAD2,SIGLEC1,USP18
FMR1		translation regulator	Inhibited	-3.9	7.24e-22	RPL11,RPL17,RPL23,RPL26,RPL31,RPL39,RPL41,RPL7,RPL9,RPS10,RPS15A,RPS17,RPS18,RPS21,RPS24,RPS27A,RPS29,RPS6,RPS7
NONO		transcription regulator	Inhibited	-3.962	9.91e-21	CCL5,CMPK2,HERC5,IFI27,IFI44L,ISG15,LINC00487,LY6E,MX1,OAS1,OAS2,OAS3,OASL,RSAD2,SIGLEC1,USP18	20 (7)
RICTOR		other	Inhibited	-3.988	7.49e-16	ISG15,OAS2,RPL11,RPL17,RPL23,RPL26,RPL41,RPL7,RPL9,RPS10,RPS18,RPS21,RPS24,RPS27A,RPS29,RPS6	41 (5)
LARP1	-1.102	translation regulator	Inhibited	-4.794	2.03e-39	EEF1B2,RPL11,RPL17,RPL23,RPL26,RPL27,RPL31,RPL34,RPL35,RPL36A,RPL39,RPL41,RPL7,RPS15A,RPS18,RPS21,RPS24,RPS27,RPS27A,RPS29,RPS3A,RPS6,RPS7

## Sheet: cluster 2 vs cluster 1
Upstream Regulator	Expr Fold Change	Molecule Type	Predicted Activation State	Activation z-score	Flags	p-value of overlap	Target Molecules in Dataset	Mechanistic Network
APP		other	Activated	2		0.0998	CYP26B1,H19,IGF2,PTGDS
IL2		cytokine		1.969	bias	0.0108	CTSC,CXCR5,NT5E,RHOC,RORC
ESR1		ligand-dependent nuclear receptor		1.673		0.000772	ABLIM1,CTSC,CYP26B1,H19,IGF2,NRCAM,PDE7A,PTGDS,RORC	10 (2)
PGR		ligand-dependent nuclear receptor		0.762		0.00146	AKAP6,H19,PAPSS2,RHOC,SDK2
lipopolysaccharide		chemical drug		0.603	bias	0.0193	BACH2,CR2,CTSC,CXCR5,GAS5,H19,NME2,PAPSS2,PTGDS,RORC
MYCN		transcription regulator		0.433		0.00342	LRRN3,NME2,RPL31,RPL9
sirolimus		chemical drug		0.277		0.0297	IGF2,RORC,RPL34,RPL9
SOX9		transcription regulator		0.152	bias	0.000114	CYP26B1,H19,PTGDS,SDK2
SMARCA4		transcription regulator		0.152	bias	0.0297	CXCR5,MICB,NAP1L3,NT5E
CST5		other		0	bias	7.77e-06	ABLIM1,EEF1B2,GRAP,NPAS2,NT5DC3,NT5E
cyclosporin A		biologic drug		0		0.000132	ABLIM1,CR2,GAS5,MICB,NRCAM,RORC
ESR2		ligand-dependent nuclear receptor		0		0.00311	ABLIM1,CYP26B1,IGF2,LRRN3,PTGDS,RORC	10 (2)
beta-estradiol		chemical - endogenous mammalian		0		0.012	ABLIM1,CYP26B1,GAS5,H19,IGF2,P2RX5,PAPSS2,PTGDS,RORC,RPL9,SDK2
progesterone		chemical - endogenous mammalian		0		0.0315	CD248,H19,NME2,PTGDS
KRAS		enzyme		0		0.0413	IGF2,MICB,NME2,NT5E,RHOC
HIF1A		transcription regulator		-0.054	bias	0.0211	BACH2,IGF2,NT5E,RORC
IL6		cytokine		-0.338	bias	0.0163	BACH2,CTSC,H19,IGF2,RORC
doxorubicin		chemical drug		-0.625		0.00721	EEF1B2,GAS5,MICB,NT5E,PTGDS
TGFB1	1.162	growth factor		-0.904		0.000199	CTSC,CXCR5,H19,IGF2,NME2,NPAS2,NT5E,PDE7A,PTGDS,RHOC,RORC,SCML1
STAT3		transcription regulator		-0.972	bias	0.00304	BACH2,CXCR5,H19,IGF2,NT5E,RORC
quercetin		chemical drug		-1		0.000858	GAS5,NPAS2,NT5E,ZSCAN18
tetradecanoylphorbol acetate		chemical drug		-1.248	bias	0.0213	CR2,H19,IGF2,NME2,PTGDS,RORC
Tcf7		transcription regulator		-1.387		0.00294	CXCR5,PAPSS2,PLAG1,RORC
bucladesine		chemical toxicant		-1.4	bias	0.00388	CR2,H19,IGF2,LRRN3
tretinoin		chemical drug		-1.84		0.00027	ABLIM1,BACH2,CTSC,CXCR5,CYP26B1,IGF2,NME2,NT5E,PTGDS,RORC,SCML1

## Sheet: cluster 2 vs cluster 3
Upstream Regulator	Expr Fold Change	Molecule Type	Predicted Activation State	Activation z-score	p-value of overlap	Target Molecules in Dataset	Mechanistic Network
N/A
